# Supplementary material for: Genome-wide association mapping and genomic prediction for kernel color traits in intermediate wheatgrass (Thinopyrum intermedium)
Source: BMC Plant Biol. 2022 Apr 28;22:218. doi: 10.1186/s12870-022-03616-7 (PMC9047355; doi:10.1186/s12870-022-03616-7)
Supplement: Supplementary file 1 — Additional file 1. Scripts and additional tables generated during the course of the study. There are four sheets in this file. Name and description of each sheet is provided below: ImageJ macro: Macro script used in the ImageJ program to obtain L*, a*, and b* values from seed images. Phenotypic data: L*, a*, b* values obtained from ImageJ and visual rating scores pre-data adjustment. Trait variance components: Genetic and non-genetic variance components generated using a mixed model equation. Narrow sense heritabilities: Narrow sense trait heritability estimates for the kernel color traits. PC model selection BIC values: BIC values calculated by GAPIT when using up to 10 PC axes as cofactors in the GWAS model to evaluate model fit. NCBI BLAST results: Protein BLAST results when intermediate wheatgrass candidate gene sequences were searched against the NCBI protein database. BLAST with wheat R genes: BLAST results when intermediate wheatgrass candidate gene sequences were searched against the three genes in wheat known to be involved in controlling kernel color in wheat. [file 12870_2022_3616_MOESM1_ESM.xlsx]

## Sheet: ImageJ macro
function action(input, output, filename) {
open(input + filename);
makeRectangle(1194, 372, 4110, 3210);
		run("Crop");
		run("Duplicate...", " ");
		run("8-bit");
		run("Convert to Mask");
		run("Set Measurements...", "mean redirect=None decimal=3");
		run("Analyze Particles...", "display clear add");
		run("Clear Results");
		selectWindow(filename);
		run("Lab Stack");
		run("Stack to Images");
		selectWindow("L*");
		roiManager("Measure");
		selectWindow("a*");
		roiManager("Measure");
		selectWindow("b*");
		roiManager("Measure");
		saveAs("Results", output + filename + "_CIELAB.txt");
close();
}
input = "INPUT_DIRECTORY";
output = "OUTPUT_DIRECTORY";
setBatchMode(true);
list = getFileList(input);
for (i = 0; i < list.length; i++)
action(input, output, list[i]);
setBatchMode(false);

## Sheet: Phenotypic data
Genet	Env	L*	a*	b*	V
C418S0001	Crk19	66.0349	13.5908	30.2515	2
C418S0002	Crk19	87.6348	6.04784	27.0214	1
C418S0003	Crk19	89.4073	5.74475	35.2367	1
C418S0004	Crk19	82.9412	7.96233	32.8908	2
C418S0005	Crk19	89.7111	5.51337	37.3887	1
C418S0006	Crk19	87.9831	6.26144	34.0634	1
C418S0007	Crk19	88.5615	6.07828	32.3193	2
C418S0008	Crk19	86.3207	7.16136	32.7609	1
C418S0009	Crk19	86.0172	7.26256	31.9888	1
C418S0010	Crk19	89.2793	5.69956	28.59	3
C418S0012	Crk19	89.4946	5.75066	28.072	2
C418S0013	Crk19	86.4912	6.7828	28.3303	2
C418S0014	Crk19	87.7595	6.37431	28.9485	2
C418S0015	Crk19	86.8216	6.72831	30.9671	2
C418S0017	Crk19	87.1857	6.27215	30.4991	2
C418S0018	Crk19	89.0014	5.87629	32.008	2
C418S0019	Crk19	89.6215	5.52811	35.5248	1
C418S0020	Crk19	87.8059	6.23696	32.9417	1
C418S0021	Crk19	86.8326	6.72356	31.0158	1
C418S0022	Crk19	90.017	5.06956	33.7409	2
C418S0023	Crk19	87.6386	6.35011	33.623	2
C418S0024	Crk19	88.132	5.99712	33.7616	2
C418S0025	Crk19	88.2324	6.1047	28.4759	3
C418S0027	Crk19	89.0588	5.7004	32.3783	1
C418S0028	Crk19	89.6543	5.3841	33.2157	2
C418S0029	Crk19	86.0624	7.20669	32.5554	2
C418S0030	Crk19	86.2619	6.30943	33.8067	1
C418S0031	Crk19	89.1403	5.64809	37.6386	2
C418S0032	Crk19	88.8729	6.1499	29.3905	2
C418S0033	Crk19	85.5589	6.41562	26.0775	2
C418S0034	Crk19	87.3541	6.49107	32.6764	2
C418S0035	Crk19	88.6034	5.97491	31.7045	2
C418S0036	Crk19	89.1205	5.81756	32.6226	2
C418S0037	Crk19	87.2546	6.56662	32.2739	NA
C418S0038	Crk19	86.6594	7.11949	34.9453	1
C418S0040	Crk19	83.0819	8.02261	32.6051	1
C418S0041	Crk19	86.7469	6.7405	31.2698	1
C418S0042	Crk19	88.62	5.80733	33.8265	3
C418S0043	Crk19	89.3881	5.54108	32.8216	2
C418S0044	Crk19	88.3052	5.69276	35.6962	1
C418S0046	Crk19	88.3197	5.84431	35.8557	3
C418S0047	Crk19	88.2244	5.96452	34.5725	2
C418S0048	Crk19	86.9459	7.04151	31.1583	2
C418S0049	Crk19	88.3924	5.94073	35.2427	3
C418S0050	Crk19	87.5169	5.99965	30.5633	2
C418S0051	Crk19	88.4121	5.96005	30.969	2
C418S0052	Crk19	88.614	5.85049	32.4616	3
C418S0053	Crk19	88.5287	5.972	29.3037	3
C418S0054	Crk19	88.3278	5.91732	32.6241	2
C418S0055	Crk19	87.8711	6.19573	30.4061	2
C418S0056	Crk19	87.1448	6.18503	35.7966	2
C418S0057	Crk19	89.859	5.30795	31.6866	2
C418S0058	Crk19	89.2623	5.60356	30.6087	2
C418S0059	Crk19	88.455	6.08517	32.125	2
C418S0060	Crk19	86.7935	6.3114	27.7678	NA
C418S0061	Crk19	89.3573	5.57871	33.8361	2
C418S0062	Crk19	85.5673	6.94274	32.9928	2
C418S0063	Crk19	86.7861	6.86692	34.1787	1
C418S0064	Crk19	90.0982	5.3724	30.7496	2
C418S0065	Crk19	87.7807	5.98833	35.6377	1
C418S0067	Crk19	86.0049	6.96613	29.6391	4
C418S0068	Crk19	89.4126	5.51512	31.2565	2
C418S0069	Crk19	87.562	6.20034	37.2275	NA
C418S0070	Crk19	86.6921	6.87994	32.2685	1
C418S0071	Crk19	85.7221	7.33667	31.521	2
C418S0072	Crk19	86.3576	6.85714	30.2065	NA
C418S0073	Crk19	88.0228	5.85388	31.5065	1
C418S0074	Crk19	88.7222	5.87049	32.4472	1
C418S0076	Crk19	86.284	6.90486	29.6886	2
C418S0077	Crk19	88.0526	5.93853	32.4567	NA
C418S0078	Crk19	88.4462	5.89013	28.3592	1
C418S0079	Crk19	88.978	5.8643	33.1525	2
C418S0080	Crk19	88.3955	6.0228	32.1833	1
C418S0081	Crk19	86.966	6.23422	32.2082	2
C418S0082	Crk19	85.4304	7.27486	32.7629	2
C418S0083	Crk19	88.397	5.86964	36.3869	2
C418S0084	Crk19	86.743	6.66633	37.6247	2
C418S0085	Crk19	88.9467	5.83193	36.4767	1
C418S0086	Crk19	87.6126	6.13342	35.051	2
C418S0087	Crk19	86.3632	6.90523	38.7002	2
C418S0088	Crk19	87.57	6.16544	33.9832	2
C418S0089	Crk19	86.7769	6.29666	35.4337	2
C418S0090	Crk19	90.0521	5.4366	30.3798	3
C418S0091	Crk19	87.1919	6.39361	33.8859	1
C418S0092	Crk19	88.0024	6.25231	32.8103	2
C418S0093	Crk19	88.0244	6.31761	33.2667	2
C418S0094	Crk19	85.2784	7.44025	31.0406	2
C418S0096	Crk19	85.639	7.34162	31.5496	2
C418S0097	Crk19	87.5975	6.38062	33.789	2
C418S0098	Crk19	87.6555	6.26796	31.4309	3
C418S0099	Crk19	88.5309	5.85389	34.3716	1
C418S0100	Crk19	88.2263	6.07204	33.9832	1
C418S0101	Crk19	86.0866	6.72304	31.86	3
C418S0102	Crk19	89.2245	5.67313	32.4614	2
C418S0103	Crk19	88.9929	5.87559	35.5512	1
C418S0105	Crk19	89.1893	5.74486	35.0754	3
C418S0106	Crk19	87.8648	5.97559	29.472	2
C418S0107	Crk19	87.5342	6.17403	34.4057	2
C418S0108	Crk19	85.3089	6.1962	25.875	2
C418S0109	Crk19	87.5315	6.26452	32.7439	2
C418S0110	Crk19	86.6713	7.13779	35.751	2
C418S0111	Crk19	89.6169	5.44928	29.3797	3
C418S0113	Crk19	87.5728	6.03184	29.6331	2
C418S0114	Crk19	88.1961	6.10448	31.0519	2
C418S0115	Crk19	89.0407	5.54233	31.4214	2
C418S0116	Crk19	87.2777	6.21524	33.486	2
C418S0118	Crk19	89.8631	5.46412	35.4828	3
C418S0119	Crk19	87.5652	6.25457	30.1934	1
C418S0120	Crk19	86.5298	6.41928	32.2014	2
C418S0121	Crk19	87.6619	6.20522	34.9715	2
C418S0122	Crk19	87.8824	6.20018	34.8618	2
C418S0123	Crk19	87.0697	6.98015	31.2578	1
C418S0124	Crk19	90.3089	5.10282	29.0786	2
C418S0125	Crk19	87.3337	5.95931	34.9946	2
C418S0126	Crk19	88.5168	6.11406	32.7798	2
C418S0127	Crk19	88.5352	6.02607	34.5915	2
C418S0128	Crk19	87.932	6.15825	32.6408	2
C418S0129	Crk19	86.8163	6.40291	34.3083	NA
C418S0130	Crk19	88.1387	6.09621	32.1236	2
C418S0131	Crk19	84.9894	6.9035	28.9856	3
C418S0132	Crk19	88.7222	5.8426	33.3471	3
C418S0133	Crk19	86.9904	6.67156	36.1824	2
C418S0134	Crk19	89.5873	5.50585	35.0044	2
C418S0135	Crk19	88.4779	6.03853	33.543	2
C418S0136	Crk19	88.8455	5.76329	33.7386	2
C418S0137	Crk19	89.5447	5.6901	34.1223	1
C418S0139	Crk19	88.5597	6.0223	34.1167	2
C418S0140	Crk19	87.8886	6.22769	30.0486	2
C418S0141	Crk19	87.6228	6.20303	31.3383	2
C418S0142	Crk19	88.2318	6.09126	28.7628	NA
C418S0144	Crk19	88.3861	6.05847	29.7693	2
C418S0145	Crk19	88.9745	5.56075	31.056	2
C418S0146	Crk19	89.4978	5.4483	31.922	3
C418S0147	Crk19	87.5957	6.36956	31.0426	1
C418S0148	Crk19	85.4861	7.04843	27.9488	2
C418S0149	Crk19	87.6306	6.21251	29.8081	2
C418S0150	Crk19	86.6566	6.57375	28.8517	2
C418S0151	Crk19	85.9395	7.31249	29.1182	1
C418S0152	Crk19	88.8533	5.96897	34.1097	1
C418S0153	Crk19	85.852	6.58252	29.4365	3
C418S0154	Crk19	85.1491	6.83228	30.9761	1
C418S0155	Crk19	86.7039	6.81851	28.6368	1
C418S0156	Crk19	85.414	7.04628	30.4458	1
C418S0157	Crk19	87.1412	6.14732	33.2978	2
C418S0158	Crk19	87.9821	6.1264	34.5886	2
C418S0159	Crk19	86.1379	7.57823	30.4929	2
C418S0160	Crk19	86.8371	6.48927	29.948	2
C418S0161	Crk19	88.8493	5.7279	34.7854	1
C418S0162	Crk19	83.6236	8.05563	32.6707	1
C418S0163	Crk19	86.5801	6.60619	28.0677	3
C418S0164	Crk19	86.0458	6.43891	27.1741	2
C418S0165	Crk19	89.5701	5.67195	30.242	1
C418S0166	Crk19	88.8489	5.96592	29.8	3
C418S0167	Crk19	86.0896	6.87736	29.2998	2
C418S0168	Crk19	84.6762	7.2185	29.7346	1
C418S0169	Crk19	87.0262	6.60088	31.7895	1
C418S0170	Crk19	87.4201	5.9456	28.3269	2
C418S0171	Crk19	90.1299	5.70595	31.2537	2
C418S0172	Crk19	87.9351	6.23556	30.8767	2
C418S0173	Crk19	88.7503	5.88779	29.3209	2
C418S0174	Crk19	87.7088	6.12133	31.2574	2
C418S0175	Crk19	85.5051	7.3233	31.6327	2
C418S0176	Crk19	88.5616	5.90139	33.277	2
C418S0177	Crk19	88.6999	6.04088	34.1256	2
C418S0178	Crk19	85.928	6.63939	25.2586	2
C418S0180	Crk19	88.6667	5.57496	26.5918	1
C418S0181	Crk19	87.9682	6.46832	33.3493	2
C418S0182	Crk19	85.7188	7.16907	29.4454	2
C418S0183	Crk19	88.5734	5.96637	31.0715	2
C418S0184	Crk19	87.2166	6.64496	34.3351	1
C418S0185	Crk19	89.9443	5.38535	30.2314	3
C418S0186	Crk19	89.4213	5.62864	31.3872	2
C418S0187	Crk19	83.9818	8.14302	37.782	2
C418S0188	Crk19	86.2885	6.73469	32.5021	2
C418S0189	Crk19	85.7812	6.59225	31.0592	2
C418S0190	Crk19	86.881	6.58754	31.2206	2
C418S0191	Crk19	87.4108	6.22216	31.5874	2
C418S0192	Crk19	89.3069	5.7136	31.3892	2
C418S0193	Crk19	88.8514	5.6868	35.8467	1
C418S0194	Crk19	88.3221	6.12523	29.2362	3
C418S0195	Crk19	84.9071	7.9864	34.5324	1
C418S0196	Crk19	88.4399	5.40657	33.1195	2
C418S0197	Crk19	87.1483	6.69202	35.2648	1
C418S0198	Crk19	86.7192	7.1416	32.8482	1
C418S0199	Crk19	87.5677	6.22703	33.0486	2
C418S0200	Crk19	83.1629	8.17145	34.1797	2
C418S0201	Crk19	86.8313	6.52402	32.4318	3
C418S0202	Crk19	86.5815	6.54372	28.982	2
C418S0203	Crk19	90.0827	5.52098	29.5417	2
C418S0205	Crk19	84.5731	6.51344	25.7775	2
C418S0206	Crk19	88.5455	5.86446	30.3899	2
C418S0207	Crk19	88.9804	5.84585	34.9915	2
C418S0208	Crk19	60.4375	16.5247	33.2629	3
C418S0209	Crk19	89.7918	5.04719	26.9836	2
C418S0210	Crk19	86.9656	5.87482	30.5975	2
C418S0211	Crk19	88.2646	5.58803	27.4234	2
C418S0212	Crk19	81.6565	5.84398	13.4803	2
C418S0214	Crk19	87.1173	5.81285	27.9473	1
C418S0215	Crk19	89.8489	4.87262	29.4952	2
C418S0216	Crk19	90.5842	4.80164	27.3356	2
C418S0217	Crk19	82.4306	5.59039	18.4005	2
C418S0218	Crk19	88.3827	5.62709	34.5713	1
C418S0219	Crk19	87.8133	5.54123	28.3398	2
C418S0220	Crk19	88.4032	5.57097	31.9775	3
C418S0221	Crk19	82.493	5.99691	14.965	2
C418S0222	Crk19	89.2388	5.31594	34.6282	2
C418S0223	Crk19	87.4283	5.56865	25.0406	2
C418S0224	Crk19	86.862	6.11387	25.1636	3
C418S0225	Crk19	87.1273	6.12386	28.9134	3
C418S0226	Crk19	85.3227	7.12665	31.7696	1
C418S0227	Crk19	87.016	6.13978	37.2136	2
C418S0229	Crk19	86.194	5.94302	26.1282	2
C418S0230	Crk19	83.6107	7.61524	33.7164	2
C418S0231	Crk19	84.4553	5.75193	22.4866	2
C418S0232	Crk19	87.8754	5.80986	33.6808	2
C418S0233	Crk19	87.4924	5.92585	31.2156	3
C418S0234	Crk19	86.4177	5.95637	27.4024	1
C418S0235	Crk19	84.5821	6.5378	25.0394	1
C418S0237	Crk19	87.9464	5.35748	33.0779	3
C418S0238	Crk19	88.0917	5.87965	33.9028	3
C418S0239	Crk19	88.6078	5.53146	29.5743	3
C418S0240	Crk19	89.426	5.01777	33.1017	2
C418S0241	Crk19	83.444	7.85131	29.199	2
C418S0242	Crk19	84.9917	7.03668	31.5773	2
C418S0243	Crk19	89.357	4.85119	30.9805	3
C418S0244	Crk19	88.6743	5.59647	31.554	2
C418S0245	Crk19	89.9085	4.70856	28.8997	2
C418S0246	Crk19	89.5387	4.94372	31.019	2
C418S0248	Crk19	89.327	5.45231	30.0723	3
C418S0249	Crk19	84.7758	6.84612	34.0304	2
C418S0250	Crk19	86.5781	5.74234	27.2439	2
C418S0251	Crk19	87.0094	5.88257	30.1554	1
C418S0252	Crk19	88.1491	5.92938	34.3704	3
C418S0253	Crk19	88.7738	5.04037	35.9228	2
C418S0254	Crk19	88.5415	4.92833	30.8425	2
C418S0255	Crk19	86.1671	6.13262	31.3109	2
C418S0256	Crk19	86.0795	6.82897	27.0334	2
C418S0257	Crk19	87.0034	6.34175	30.9119	3
C418S0259	Crk19	89.8803	5.10414	38.4451	2
C418S0260	Crk19	86.225	5.89998	24.6376	2
C418S0261	Crk19	89.4379	5.1507	29.5304	2
C418S0262	Crk19	89.4763	4.989	33.9335	2
C418S0263	Crk19	87.7705	5.88672	26.7592	2
C418S0264	Crk19	86.7519	6.22667	28.1999	2
C418S0265	Crk19	85.7826	6.03808	30.2822	1
C418S0266	Crk19	88.094	5.67934	28.9724	2
C418S0268	Crk19	86.3135	6.35495	34.7262	3
C418S0269	Crk19	87.9112	5.69888	31.9899	1
C418S0270	Crk19	87.5364	6.01058	34.8938	3
C418S0271	Crk19	87.911	5.75156	31.0461	2
C418S0273	Crk19	87.6399	6.03609	31.6799	3
C418S0274	Crk19	88.5063	5.4979	32.0549	3
C418S0275	Crk19	89.4554	4.80463	29.2618	NA
C418S0276	Crk19	87.8624	5.72261	31.1954	2
C418S0277	Crk19	89.4466	5.01282	26.7721	3
C418S0278	Crk19	87.8789	5.96172	29.1496	3
C418S0279	Crk19	89.9504	5.00757	36.6263	2
C418S0280	Crk19	88.2492	5.99989	28.4571	2
C418S0281	Crk19	89.8112	4.97849	32.0036	2
C418S0282	Crk19	90.3236	4.81242	28.3804	3
C418S0283	Crk19	87.2147	5.71481	29.1453	3
C418S0284	Crk19	88.264	5.77185	31.7762	3
C418S0285	Crk19	90.0627	4.67343	31.7198	3
C418S0286	Crk19	87.608	6.04845	30.0495	2
C418S0287	Crk19	88.1145	5.4691	29.8737	2
C418S0288	Crk19	89.1913	4.87772	31.3951	2
C418S0289	Crk19	89.2467	5.06203	31.0445	2
C418S0290	Crk19	87.6394	6.09874	28.2366	2
C418S0291	Crk19	84.9185	5.85029	22.0237	1
C418S0292	Crk19	87.9036	5.78616	29.1785	4
C418S0293	Crk19	87.3013	5.13631	28.7357	2
C418S0294	Crk19	85.8975	5.78156	22.8079	1
C418S0295	Crk19	82.1785	6.20884	16.9191	1
C418S0296	Crk19	84.6346	5.40857	20.598	1
C418S0297	Crk19	89.73	4.80462	31.3557	2
C418S0299	Crk19	87.9459	5.79434	28.0852	2
C418S0300	Crk19	87.773	5.99595	33.2615	2
C418S0301	Crk19	89.2671	5.19988	33.3236	2
C418S0302	Crk19	88.9388	5.65072	34.331	2
C418S0303	Crk19	87.0423	6.20341	29.9668	3
C418S0304	Crk19	89.0029	5.32422	34.9398	3
C418S0305	Crk19	86.3642	5.68054	23.6899	3
C418S0306	Crk19	88.3239	5.70238	27.3339	3
C418S0307	Crk19	87.207	6.14498	31.5259	2
C418S0308	Crk19	88.8703	5.48006	30.5513	2
C418S0309	Crk19	89.624	4.75982	30.361	2
C418S0310	Crk19	90.4866	4.67374	30.9914	3
C418S0311	Crk19	88.9556	4.81496	26.0693	2
C418S0313	Crk19	86.499	6.01197	32.0481	2
C418S0314	Crk19	83.0309	6.0034	18.1459	2
C418S0315	Crk19	88.6484	5.20418	29.4482	2
C418S0316	Crk19	90.2899	4.67534	29.0556	3
C418S0317	Crk19	88.7403	5.1071	27.8909	2
C418S0318	Crk19	89.2707	5.02303	27.9375	2
C418S0319	Crk19	87.8693	5.72921	32.6003	3
C418S0320	Crk19	90.5704	4.47494	32.4751	4
C418S0321	Crk19	88.5955	5.43131	27.1353	3
C418S0322	Crk19	88.155	5.28435	29.1494	3
C418S0323	Crk19	87.9812	5.312	30.116	3
C418S0324	Crk19	88.6148	5.35937	29.4846	2
C418S0325	Crk19	87.0841	5.79618	32.2288	2
C418S0326	Crk19	89.5827	5.4975	30.3714	2
C418S0327	Crk19	89.489	5.17457	33.7023	2
C418S0328	Crk19	84.5289	6.22886	26.0113	2
C418S0329	Crk19	86.4513	6.2796	30.5266	2
C418S0330	Crk19	88.1618	5.8533	33.8448	2
C418S0331	Crk19	85.7033	6.58795	24.7304	2
C418S0332	Crk19	89.0388	5.02336	32.0929	2
C418S0333	Crk19	90.029	4.92771	31.1052	2
C418S0334	Crk19	86.5735	6.45124	31.5541	2
C418S0335	Crk19	87.3419	6.23219	29.6489	4
C418S0336	Crk19	86.9779	6.12587	26.8319	3
C418S0337	Crk19	88.4692	5.20839	28.8851	3
C418S0338	Crk19	87.7683	5.18091	26.3822	2
C418S0339	Crk19	89.2844	4.77997	26.3555	3
C418S0340	Crk19	88.2776	5.15365	27.066	2
C418S0341	Crk19	89.546	4.94189	30.5427	3
C418S0342	Crk19	88.3142	5.35121	30.6639	3
C418S0343	Crk19	87.4395	5.69683	26.2774	2
C418S0344	Crk19	89.8056	4.94366	28.8565	3
C418S0345	Crk19	89.3046	5.19062	29.2581	2
C418S0346	Crk19	84.8093	6.58529	32.2092	2
C418S0347	Crk19	88.1688	5.56655	30.6398	2
C418S0348	Crk19	86.4548	6.31469	36.7646	2
C418S0349	Crk19	89.2339	4.81994	29.7082	2
C418S0350	Crk19	88.5794	5.31841	28.2995	2
C418S0351	Crk19	88.6804	5.09455	25.111	2
C418S0352	Crk19	89.0015	5.17557	28.2168	2
C418S0353	Crk19	88.7216	5.15826	28.1448	2
C418S0354	Crk19	87.8114	5.57023	28.8753	2
C418S0355	Crk19	87.9104	5.72127	30.9709	2
C418S0356	Crk19	86.5346	6.75315	33.4765	2
C418S0357	Crk19	90.2613	4.71301	28.3615	3
C418S0358	Crk19	87.5182	5.68147	28.9888	1
C418S0359	Crk19	88.0101	6.18849	32.0159	2
C418S0360	Crk19	84.1219	6.68831	26.1519	1
C418S0361	Crk19	84.8914	5.54951	20.067	2
C418S0362	Crk19	87.3336	5.8732	35.4925	2
C418S0363	Crk19	88.0232	5.58622	32.1303	2
C418S0364	Crk19	90.8552	4.66167	35.1507	2
C418S0365	Crk19	86.6201	6.33459	31.5553	2
C418S0366	Crk19	87.1906	5.61446	32.8713	1
C418S0367	Crk19	86.9706	6.11594	30.1218	2
C418S0368	Crk19	88.5276	5.07398	31.9878	2
C418S0369	Crk19	86.6932	6.37453	26.5356	2
C418S0371	Crk19	88.5667	5.27275	33.3097	2
C418S0372	Crk19	88.1016	5.09617	27.7028	2
C418S0373	Crk19	87.533	5.87661	27.493	3
C418S0374	Crk19	87.3215	6.18356	30.5797	2
C418S0375	Crk19	83.1989	5.88718	17.7575	2
C418S0376	Crk19	86.2656	5.837	26.8837	2
C418S0377	Crk19	85.0194	5.96977	22.3767	2
C418S0378	Crk19	89.1808	5.28067	28.4068	2
C418S0379	Crk19	87.1729	5.90409	30.0245	2
C418S0381	Crk19	88.5686	5.29977	28.4526	3
C418S0382	Crk19	88.7925	5.42802	29.1601	4
C418S0383	Crk19	85.8686	6.42983	28.2369	2
C418S0384	Crk19	91.4576	4.56275	31.1834	2
C418S0385	Crk19	87.3807	5.91665	30.7268	2
C418S0386	Crk19	86.2996	6.38114	29.3184	3
C418S0387	Crk19	87.6478	5.85893	27.9637	4
C418S0388	Crk19	89.1787	5.04108	32.6304	2
C418S0389	Crk19	88.8296	5.11795	29.0747	2
C418S0390	Crk19	88.4378	5.68658	31.2861	2
C418S0391	Crk19	90.7838	4.57071	30.1148	1
C418S0392	Crk19	85.6156	7.05817	26.2929	3
C418S0393	Crk19	88.0524	5.48911	31.3147	2
C418S0394	Crk19	90.0063	4.8241	33.6183	2
C418S0395	Crk19	82.8661	7.58935	29.8989	1
C418S0396	Crk19	87.0066	5.80626	29.3725	2
C418S0397	Crk19	81.8454	5.7563	13.5526	1
C418S0398	Crk19	89.2556	5.21987	28.4958	2
C418S0399	Crk19	89.2807	5.17535	28.321	2
C418S0400	Crk19	87.4593	5.21417	24.2974	1
C418S0401	Crk19	87.9168	5.44264	29.4136	2
C418S0402	Crk19	86.7657	6.46172	30.7615	1
C418S0403	Crk19	85.7682	6.42402	27.8815	2
C418S0404	Crk19	88.1971	5.57	31.4196	2
C418S0405	Crk19	86.8721	5.45045	23.9351	2
C418S0406	Crk19	86.2665	5.97795	27.1112	1
C418S0407	Crk19	87.4855	5.73655	24.8618	1
C418S0408	Crk19	88.4031	5.42472	31.1237	2
C418S0409	Crk19	88.126	5.04605	26.5239	1
C418S0410	Crk19	90.352	4.95718	34.0422	2
C418S0411	Crk19	67.7731	13.1318	27.7861	2
C418S0412	Crk19	86.3685	6.05667	25.9241	2
C418S0413	Crk19	84.9742	7.3257	27.6405	2
C418S0414	Crk19	87.3594	5.97143	31.3152	2
C418S0415	Crk19	89.4432	4.64994	29.645	NA
C418S0416	Crk19	83.0409	6.07298	22.6118	2
C418S0417	Crk19	87.7897	5.38245	31.6624	1
C418S0418	Crk19	86.9375	5.94457	26.6419	2
C418S0419	Crk19	86.5526	5.88353	32.4182	1
C418S0420	Crk19	86.3867	6.14995	31.3091	2
C418S0421	Crk19	85.0785	7.07736	32.0779	1
C418S0422	Crk19	86.46	6.04513	31.5367	2
C418S0423	Crk19	84.8502	7.24104	27.5791	3
C418S0424	Crk19	87.6079	5.77226	30.6231	2
C418S0425	Crk19	83.2457	5.54728	21.0065	1
C418S0426	Crk19	88.8964	5.13148	31.1213	3
C418S0427	Crk19	90.6597	4.7796	30.616	2
C418S0428	Crk19	88.2009	5.63022	32.594	2
C418S0429	Crk19	82.0421	5.97174	18.7111	2
C418S0430	Crk19	85.5336	6.59235	29.2487	2
C418S0431	Crk19	86.3683	6.48988	28.7465	2
C418S0432	Crk19	85.8516	6.52764	27.854	2
C418S0433	Crk19	85.0441	6.56549	29.7148	3
C418S0434	Crk19	86.4145	5.80362	28.7346	2
C418S0435	Crk19	81.538	8.37398	29.2289	4
C418S0436	Crk19	88.5459	5.8393	28.2879	3
C418S0437	Crk19	87.7659	5.4137	25.5481	2
C418S0438	Crk19	88.7113	5.11932	28.8129	3
C418S0439	Crk19	86.2981	6.59278	33.7767	2
C418S0441	Crk19	86.9077	5.54817	28.0724	2
C418S0442	Crk19	89.9455	4.89061	28.5395	2
C418S0443	Crk19	85.6835	6.88117	27.5626	2
C418S0444	Crk19	85.829	6.42773	28.9052	1
C418S0445	Crk19	88.1639	5.86505	29.1827	3
C418S0446	Crk19	88.6922	5.31988	32.8974	2
C418S0447	Crk19	88.1574	5.66929	27.9698	2
C418S0448	Crk19	91.0311	4.49674	30.1678	3
C418S0449	Crk19	85.2341	7.05518	30.3792	1
C418S0450	Crk19	88.8415	5.56486	29.847	2
C418S0451	Crk19	86.2125	5.95526	30.4327	1
C418S0452	Crk19	87.399	5.82126	29.5507	1
C418S0453	Crk19	88.3276	5.20355	29.8253	1
C418S0454	Crk19	87.8471	5.49776	30.8905	1
C418S0455	Crk19	85.0679	6.67595	30.9281	2
C418S0456	Crk19	89.7129	4.77923	31.7198	1
C418S0457	Crk19	89.5697	5.18075	28.4107	2
C418S0458	Crk19	87.4932	5.76446	29.1618	3
C418S0459	Crk19	88.9462	4.71963	28.8264	2
C418S0460	Crk19	86.2181	6.42042	32.8612	1
C418S0461	Crk19	85.1552	6.85323	25.356	4
C418S0463	Crk19	88.0377	5.39675	28.8792	2
C418S0464	Crk19	89.6353	5.15325	30.6283	3
C418S0465	Crk19	85.6033	6.3528	30.2111	2
C418S0467	Crk19	88.2699	5.93286	30.8666	3
C418S0468	Crk19	87.4822	5.5681	31.2942	3
C418S0469	Crk19	88.9556	5.4052	33.9926	2
C418S0470	Crk19	88.3414	5.44874	29.8714	3
C418S0471	Crk19	84.9205	7.017	36.1451	2
C418S0472	Crk19	88.4827	5.52195	28.8552	2
C418S0473	Crk19	86.6307	6.03262	32.2191	2
C418S0474	Crk19	82.9797	7.56722	28.456	3
C418S0475	Crk19	85.2812	7.13933	29.0939	3
C418S0476	Crk19	88.4408	5.56549	29.9244	3
C418S0477	Crk19	90.7243	4.48333	30.4034	4
C418S0478	Crk19	87.2301	5.49549	26.6323	3
C418S0479	Crk19	87.143	5.4854	26.1793	2
C418S0480	Crk19	87.8564	4.85114	27.5733	NA
C418S0481	Crk19	88.8189	5.11586	32.3435	2
C418S0482	Crk19	84.7083	5.52925	17.5296	2
C418S0483	Crk19	87.0324	5.75797	31.3755	2
C418S0484	Crk19	90.4246	4.73705	30.9443	2
C418S0485	Crk19	85.8285	6.12625	31.455	2
C418S0486	Crk19	84.98	7.12759	35.4678	1
C418S0487	Crk19	87.8631	5.68697	34.4504	2
C418S0488	Crk19	83.7907	6.93288	31.7324	2
C418S0489	Crk19	86.8056	5.8277	31.5907	2
C418S0490	Crk19	88.459	5.19335	32.7336	2
C418S0491	Crk19	85.4176	6.28003	35.2394	2
C418S0492	Crk19	86.5332	5.90692	29.4692	2
C418S0493	Crk19	88.759	5.11226	34.8677	2
C418S0494	Crk19	83.8622	6.94366	32.8476	2
C418S0495	Crk19	86.4388	6.01092	30.6193	2
C418S0496	Crk19	82.7517	6.89936	27.3476	1
C418S0497	Crk19	86.5891	6.21698	27.836	2
C418S0498	Crk19	87.0943	6.20723	31.8772	2
C418S0499	Crk19	85.1007	6.50495	30.3561	2
C418S0500	Crk19	87.1479	5.7039	28.4793	2
C418S0501	Crk19	85.1151	6.84729	33.7824	2
C418S0502	Crk19	86.7601	5.98487	32.06	2
C418S0503	Crk19	89.0126	5.59596	32.2963	2
C418S0504	Crk19	89.1941	5.04641	31.5239	2
C418S0505	Crk19	87.0198	6.00597	31.4758	2
C418S0506	Crk19	86.7349	5.78678	36.8275	1
C418S0507	Crk19	86.9203	5.7417	29.7488	2
C418S0508	Crk19	86.2448	6.46873	29.5423	4
C418S0509	Crk19	86.0167	5.81076	33.1486	2
C418S0510	Crk19	87.3873	5.64269	32.4976	2
C418S0511	Crk19	88.8333	4.92202	29.6281	2
C418S0512	Crk19	83.8756	6.88067	37.7316	1
C418S0513	Crk19	85.6251	6.55048	33.2162	NA
C418S0515	Crk19	87.7296	5.88631	33.9626	2
C418S0516	Crk19	85.9058	6.2228	32.8136	2
C418S0517	Crk19	87.6945	5.52745	34.3192	1
C418S0518	Crk19	84.6922	7.37748	33.4759	1
C418S0519	Crk19	87.9063	5.55189	29.6778	2
C418S0520	Crk19	87.5698	5.98024	30.7821	1
C418S0521	Crk19	85.8807	5.92705	35.4084	2
C418S0522	Crk19	83.8725	6.56656	26.4654	3
C418S0523	Crk19	89.1316	5.12226	32.4675	2
C418S0524	Crk19	88.4015	5.29934	31.066	2
C418S0525	Crk19	87.4337	5.9336	35.923	2
C418S0526	Crk19	90.1313	4.60361	29.7223	2
C418S0527	Crk19	84.1738	6.44258	30.968	2
C418S0528	Crk19	86.8507	6.45888	34.7079	2
C418S0529	Crk19	87.0585	5.65964	33.4056	1
C418S0530	Crk19	90.1307	4.89753	31.44	1
C418S0532	Crk19	87.4861	5.80211	33.1846	2
C418S0533	Crk19	88.5153	5.13211	33.9767	2
C418S0534	Crk19	89.8125	4.95838	31.9323	2
C418S0535	Crk19	85.3169	5.68418	33.6502	1
C418S0536	Crk19	86.8382	6.3051	31.3659	2
C418S0537	Crk19	86.5717	6.11111	33.8419	2
C418S0538	Crk19	84.2432	7.67237	31.4443	3
C418S0539	Crk19	90.0987	4.49064	31.4893	3
C418S0540	Crk19	87.4882	5.67907	34.4467	1
C418S0541	Crk19	89.8731	4.90847	31.2355	1
C418S0542	Crk19	90.1461	4.83156	33.4601	3
C418S0544	Crk19	88.6977	5.35905	31.8578	2
C418S0545	Crk19	87.599	5.33984	32.5781	2
C418S0546	Crk19	85.3957	6.9409	33.6688	1
C418S0547	Crk19	89.7991	5.11248	31.2488	2
C418S0548	Crk19	86.9238	5.50069	30.5082	2
C418S0549	Crk19	88.6778	5.35204	27.5152	2
C418S0550	Crk19	85.816	6.37941	30.7762	1
C418S0551	Crk19	87.4373	5.44684	28.9323	2
C418S0552	Crk19	87.2824	5.49271	28.109	1
C418S0554	Crk19	86.661	6.13931	31.1131	1
C418S0555	Crk19	88.2679	5.95323	35.9893	2
C418S0556	Crk19	88.0863	5.74087	31.8157	2
C418S0557	Crk19	86.6652	5.76656	33.041	1
C418S0558	Crk19	83.3314	7.14126	29.5758	2
C418S0559	Crk19	85.3688	6.56617	30.7722	1
C418S0560	Crk19	89.5655	5.22061	32.5187	2
C418S0561	Crk19	89.9711	5.03087	30.8234	3
C418S0562	Crk19	88.3716	5.17676	31.2312	3
C418S0563	Crk19	88.3731	5.54962	28.8741	2
C418S0564	Crk19	88.5587	5.31181	31.9545	2
C418S0565	Crk19	90.3766	4.83319	27.3035	3
C418S0566	Crk19	87.7095	5.52327	32.0016	2
C418S0567	Crk19	88.3483	5.6016	30.2014	2
C418S0568	Crk19	84.7971	7.24578	33.1409	2
C418S0569	Crk19	90.4653	5.05591	31.9648	2
C418S0570	Crk19	90.3186	4.63883	32.578	2
C418S0571	Crk19	87.3133	5.6749	33.6452	1
C418S0572	Crk19	87.2622	6.41551	31.0269	3
C418S0573	Crk19	86.2621	5.803	33.1855	2
C418S0574	Crk19	89.423	5.01983	30.5246	2
C418S0575	Crk19	86.7582	6.06657	29.3424	2
C418S0576	Crk19	88.113	5.37218	33.6509	1
C418S0577	Crk19	89.279	5.50461	32.2082	2
C418S0578	Crk19	88.765	5.11142	30.9218	2
C418S0579	Crk19	87.8722	5.79597	29.4865	2
C418S0580	Crk19	84.7605	6.80829	34.3017	2
C418S0581	Crk19	81.522	7.92921	32.0389	2
C418S0582	Crk19	87.7917	5.48817	32.9952	2
C418S0583	Crk19	90.6589	4.71233	33.6208	1
C418S0584	Crk19	86.9613	5.91911	36.1127	NA
C418S0585	Crk19	84.0552	7.18058	36.2335	1
C418S0586	Crk19	89.1451	5.19459	29.1205	3
C418S0587	Crk19	85.9933	6.46329	32.6037	2
C418S0588	Crk19	90.8963	4.61762	29.7503	3
C418S0590	Crk19	82.3123	7.64947	35.3512	3
C418S0591	Crk19	87.0611	5.79101	31.8795	3
C418S0592	Crk19	87.1891	5.86758	29.2189	5
C418S0593	Crk19	84.1175	7.56283	33.9914	2
C418S0595	Crk19	91.2388	4.69977	33.8071	1
C418S0596	Crk19	88.8258	5.12632	33.2565	1
C418S0597	Crk19	87.2887	5.66948	33.282	1
C418S0598	Crk19	88.4173	5.74984	29.9118	4
C418S0599	Crk19	88.1354	5.1932	32.5491	1
C418S0600	Crk19	88.6058	5.21123	34.1281	2
C418S0601	Crk19	85.4857	6.6353	35.8063	1
C418S0602	Crk19	88.1549	5.65109	35.4585	2
C418S0603	Crk19	88.9831	5.24327	38.3233	2
C418S0604	Crk19	88.536	5.36456	28.1993	2
C418S0605	Crk19	88.9022	5.19281	37.1275	1
C418S0606	Crk19	86.4469	6.56324	33.3692	2
C418S0607	Crk19	89.6904	5.09555	32.845	1
C418S0608	Crk19	88.2215	5.729	31.7588	2
C418S0609	Crk19	89.8185	5.05888	31.7461	3
C418S0610	Crk19	84.8696	7.31296	33.1527	2
C418S0611	Crk19	85.2565	6.36414	32.3814	1
C418S0612	Crk19	61.8004	14.5723	32.8426	1
C418S0613	Crk19	86.1134	6.32533	34.4802	3
C418S0614	Crk19	84.8764	6.4528	31.358	2
C418S0615	Crk19	84.3652	6.52827	30.737	3
C418S0616	Crk19	86.5325	5.72593	32.0607	2
C418S0617	Crk19	87.2815	5.79607	32.4874	3
C418S0618	Crk19	83.2375	7.12116	30.2722	3
C418S0619	Crk19	86.5424	6.02628	28.4357	4
C418S0620	Crk19	86.2373	6.19491	34.6893	NA
C418S0621	Crk19	86.7896	5.71392	35.9312	3
C418S0622	Crk19	86.772	6.22131	31.8156	2
C418S0623	Crk19	84.3363	7.07996	30.4891	2
C418S0624	Crk19	86.353	6.13611	27.796	1
C418S0625	Crk19	84.4251	6.60661	30.8503	1
C418S0626	Crk19	87.0607	6.05671	32.6932	2
C418S0628	Crk19	86.0375	6.38452	36.2754	1
C418S0629	Crk19	86.8393	6.117	33.0009	2
C418S0630	Crk19	86.2215	5.82157	32.8848	1
C418S0631	Crk19	87.2616	5.79274	29.1477	2
C418S0632	Crk19	87.7146	5.59996	33.651	2
C418S0633	Crk19	87.3229	5.35989	35.1735	1
C418S0634	Crk19	85.7475	6.34449	36.0995	2
C418S0635	Crk19	86.4631	5.97574	35.7873	1
C418S0636	Crk19	86.6769	5.66664	35.0953	2
C418S0637	Crk19	85.3045	6.26663	36.313	2
C418S0638	Crk19	87.796	5.60746	36.1244	2
C418S0639	Crk19	85.5849	6.3729	32.3928	1
C418S0640	Crk19	86.3577	5.9225	33.2616	2
C418S0641	Crk19	86.181	6.03258	30.1054	2
C418S0642	Crk19	84.7663	6.73268	30.4411	2
C418S0643	Crk19	85.219	6.524	28.7548	2
C418S0645	Crk19	87.123	5.38938	29.3913	NA
C418S0646	Crk19	86.5582	4.77338	22.1405	2
C418S0648	Crk19	85.3936	6.59185	34.5932	2
C418S0649	Crk19	88.1734	5.31321	32.3543	2
C418S0650	Crk19	86.4837	5.87552	34.8632	2
C418S0651	Crk19	85.8517	5.98933	32.48	2
C418S0652	Crk19	85.9659	6.28318	32.4199	2
C418S0653	Crk19	86.4921	5.99029	33.2916	2
C418S0654	Crk19	87.9078	5.44139	36.9996	2
C418S0655	Crk19	85.7268	6.17227	33.4823	2
C418S0656	Crk19	86.3194	6.03422	39.0738	NA
C418S0657	Crk19	80.859	7.97765	33.4102	1
C418S0001	Crk20	58.2896	17.0302	36.4595	1
C418S0002	Crk20	84.5127	7.02462	34.3253	1
C418S0003	Crk20	85.3141	6.83528	36.7973	1
C418S0004	Crk20	83.9296	7.248	37.6964	1
C418S0005	Crk20	86.1601	6.46826	34.8464	2
C418S0006	Crk20	84.962	6.93161	39.7222	1
C418S0007	Crk20	84.2822	6.83791	34.5188	2
C418S0008	Crk20	85.4621	6.69713	33.7853	2
C418S0009	Crk20	83.2966	7.23788	36.3463	2
C418S0010	Crk20	84.6936	7.15198	27.7622	3
C418S0011	Crk20	85.0041	6.7677	33.7686	2
C418S0012	Crk20	82.6576	7.56916	32.3321	2
C418S0013	Crk20	84.9676	6.78963	34.1856	2
C418S0014	Crk20	85.4615	7.02431	33.7584	2
C418S0015	Crk20	82.7906	8.0485	36.9689	2
C418S0016	Crk20	86.1397	6.46768	34.0818	2
C418S0017	Crk20	84.0641	7.4297	31.7173	2
C418S0018	Crk20	86.2929	6.33096	36.1993	1
C418S0019	Crk20	83.504	7.07814	31.4097	1
C418S0020	Crk20	82.6614	7.53633	37.584	1
C418S0021	Crk20	85.8367	6.96364	33.1235	1
C418S0022	Crk20	85.2672	6.88425	32.8297	1
C418S0023	Crk20	86.0575	6.54739	31.2653	2
C418S0024	Crk20	85.6515	6.40847	32.7896	2
C418S0025	Crk20	81.9928	8.21141	37.1364	2
C418S0026	Crk20	85.8935	6.57448	36.0284	2
C418S0027	Crk20	84.6348	7.20302	40.4397	2
C418S0028	Crk20	79.324	10.0065	32.7921	3
C418S0029	Crk20	80.2298	9.07105	27.1935	2
C418S0030	Crk20	83.8897	6.92884	37.5134	2
C418S0031	Crk20	84.8302	7.11228	31.5072	2
C418S0032	Crk20	85.2432	6.51713	31.2227	2
C418S0034	Crk20	85.2577	6.86269	31.8341	3
C418S0035	Crk20	82.2001	8.27068	31.6654	2
C418S0036	Crk20	85.914	6.47896	29.7068	3
C418S0037	Crk20	84.2263	7.09093	32.7853	NA
C418S0038	Crk20	83.4253	7.19928	37.533	2
C418S0039	Crk20	83.6535	7.21114	37.4678	NA
C418S0040	Crk20	82.2342	7.79496	33.8677	3
C418S0041	Crk20	84.3511	6.98338	28.5392	3
C418S0042	Crk20	84.9668	6.7404	31.998	2
C418S0043	Crk20	84.5694	6.71661	34.2752	2
C418S0044	Crk20	84.4398	7.08285	35.083	2
C418S0045	Crk20	83.2711	7.76582	36.7166	3
C418S0046	Crk20	82.4961	8.3026	35.3134	3
C418S0047	Crk20	83.2052	7.48399	30.5596	2
C418S0048	Crk20	87.0052	6.11716	35.2574	3
C418S0049	Crk20	82.1277	7.74627	33.2523	3
C418S0050	Crk20	84.7062	7.10553	36.2493	2
C418S0051	Crk20	83.6541	6.61441	35.022	2
C418S0052	Crk20	82.4384	8.06513	32.8693	3
C418S0053	Crk20	82.8621	7.74356	31.8362	2
C418S0054	Crk20	84.1928	6.65132	37.711	2
C418S0055	Crk20	83.988	7.12802	34.2434	2
C418S0056	Crk20	85.4782	6.62033	37.0822	2
C418S0058	Crk20	84.8593	6.76509	35.7722	2
C418S0059	Crk20	82.5852	7.61396	33.1039	3
C418S0060	Crk20	84.6891	6.85161	32.9133	NA
C418S0061	Crk20	82.5546	7.32806	29.2443	2
C418S0063	Crk20	82.96	7.69862	38.5801	1
C418S0064	Crk20	84.6485	6.61562	33.7267	2
C418S0065	Crk20	85.3534	6.67009	36.2324	2
C418S0066	Crk20	82.1328	7.8121	34.9464	3
C418S0067	Crk20	84.146	7.19134	27.4764	3
C418S0068	Crk20	84.4205	7.05191	38.2243	1
C418S0069	Crk20	85.8475	6.84849	31.8614	NA
C418S0070	Crk20	83.1649	7.32666	29.6854	2
C418S0071	Crk20	86.332	6.27037	30.0997	3
C418S0072	Crk20	84.637	6.68756	33.4263	NA
C418S0073	Crk20	85.192	6.81272	31.4839	2
C418S0076	Crk20	83.89	7.34894	29.7636	2
C418S0079	Crk20	83.1588	7.40164	31.5251	2
C418S0080	Crk20	80.3659	8.44862	34.5897	1
C418S0081	Crk20	81.7398	8.039	28.8848	2
C418S0082	Crk20	83.1011	7.33951	29.6223	3
C418S0084	Crk20	83.1353	6.93856	33.4722	2
C418S0085	Crk20	83.4126	7.1199	33.7431	1
C418S0086	Crk20	87.0225	6.02754	30.0637	2
C418S0087	Crk20	85.7696	6.37865	35.8958	2
C418S0088	Crk20	83.4512	7.08605	33.8009	2
C418S0089	Crk20	84.0025	7.11898	36.0589	1
C418S0090	Crk20	85.0877	6.88049	34.5718	3
C418S0091	Crk20	84.544	7.09569	36.577	1
C418S0093	Crk20	84.8641	7.06745	33.0847	2
C418S0094	Crk20	85.0522	6.83805	31.2664	2
C418S0096	Crk20	84.1812	7.31	32.3579	1
C418S0097	Crk20	84.2296	7.303	33.8974	2
C418S0098	Crk20	82.576	8.15743	31.0545	4
C418S0099	Crk20	82.7199	7.19003	31.9595	3
C418S0100	Crk20	86.1975	6.4784	31.561	2
C418S0101	Crk20	81.3092	8.3224	37.243	3
C418S0103	Crk20	85.5817	6.62338	31.2793	2
C418S0104	Crk20	85.3665	6.69759	32.3677	3
C418S0105	Crk20	85.383	6.53859	32.4674	3
C418S0107	Crk20	85.4539	6.62449	36.5614	2
C418S0109	Crk20	85.5345	7.01347	29.629	3
C418S0110	Crk20	81.9773	7.9013	36.1192	2
C418S0111	Crk20	83.8506	7.37124	35.1905	2
C418S0113	Crk20	87.2721	5.58402	34.1491	2
C418S0114	Crk20	86.5639	6.4278	29.9796	3
C418S0115	Crk20	86.0643	6.57685	33.7233	2
C418S0116	Crk20	84.6424	6.67588	30.3458	2
C418S0117	Crk20	84.5706	6.98165	32.2176	3
C418S0118	Crk20	84.7044	6.90573	39.2259	2
C418S0119	Crk20	85.0667	6.81405	33.9152	2
C418S0120	Crk20	80.603	8.72271	34.7771	2
C418S0121	Crk20	82.9168	7.35678	34.2372	1
C418S0122	Crk20	83.7852	7.5258	33.2946	2
C418S0123	Crk20	85.6378	6.63753	36.8038	1
C418S0124	Crk20	85.6671	6.21784	26.9178	2
C418S0125	Crk20	86.4019	6.33591	37.4212	1
C418S0126	Crk20	84.9899	6.56455	34.3113	1
C418S0127	Crk20	84.0318	6.90803	34.8588	2
C418S0128	Crk20	85.6322	6.48003	32.9711	2
C418S0131	Crk20	84.282	6.56757	33.8605	3
C418S0133	Crk20	83.3618	6.78439	37.2119	1
C418S0134	Crk20	83.7911	7.2447	33.1072	2
C418S0135	Crk20	84.6639	6.41295	32.5208	2
C418S0136	Crk20	83.7938	7.18074	29.6207	3
C418S0137	Crk20	83.8816	7.24854	32.596	2
C418S0139	Crk20	81.2071	7.82877	34.3674	1
C418S0140	Crk20	81.9445	8.02068	32.8664	2
C418S0141	Crk20	83.4507	7.55879	28.6966	3
C418S0143	Crk20	83.4662	7.55361	33.4315	2
C418S0144	Crk20	80.2125	9.06018	29.8326	2
C418S0145	Crk20	86.7953	6.10229	32.529	2
C418S0146	Crk20	86.6049	5.96952	33.3868	3
C418S0147	Crk20	84.0319	6.89813	30.3491	1
C418S0148	Crk20	85.8009	6.36625	30.1185	2
C418S0149	Crk20	84.8816	6.65256	33.6115	3
C418S0150	Crk20	85.3981	6.82925	30.175	4
C418S0151	Crk20	83.9232	6.96529	30.6636	2
C418S0152	Crk20	84.6658	6.47994	29.9586	2
C418S0153	Crk20	79.4289	9.15248	31.876	2
C418S0154	Crk20	84.0809	7.07077	35.4076	2
C418S0155	Crk20	81.6417	8.75302	33.2298	3
C418S0156	Crk20	85.6341	6.55934	30.6329	2
C418S0157	Crk20	83.8121	6.95609	28.0785	2
C418S0158	Crk20	84.6105	7.07494	33.1401	2
C418S0159	Crk20	83.0792	7.11821	27.1289	2
C418S0160	Crk20	84.4002	7.10582	31.3002	3
C418S0161	Crk20	85.4909	6.52266	28.8725	1
C418S0163	Crk20	83.455	7.6794	29.8482	2
C418S0164	Crk20	85.4973	6.79319	31.4592	2
C418S0165	Crk20	84.6146	6.48944	34.0343	3
C418S0166	Crk20	83.2855	7.22548	29.2407	3
C418S0167	Crk20	84.8992	6.93902	31.7671	2
C418S0168	Crk20	84.9191	6.64827	28.3688	1
C418S0169	Crk20	83.999	7.31446	26.9902	3
C418S0171	Crk20	84.5055	7.05098	34.6084	2
C418S0172	Crk20	84.8748	6.49636	31.8531	2
C418S0173	Crk20	84.399	7.16966	27.2472	2
C418S0175	Crk20	80.5132	8.25123	33.8369	3
C418S0176	Crk20	85.5515	6.73698	29.7528	4
C418S0179	Crk20	84.9113	6.90476	30.7758	2
C418S0180	Crk20	83.8767	7.00269	38.0343	1
C418S0181	Crk20	85.6329	6.28214	33.4167	3
C418S0182	Crk20	86.3783	6.32882	35.2857	3
C418S0183	Crk20	84.8994	6.81773	35.768	2
C418S0184	Crk20	83.7964	7.32625	34.3681	1
C418S0185	Crk20	81.3908	8.2609	33.1133	2
C418S0186	Crk20	84.2477	6.93652	30.6415	1
C418S0187	Crk20	83.4806	7.31366	33.6044	2
C418S0188	Crk20	82.5439	7.87553	33.0238	1
C418S0189	Crk20	84.9169	6.66844	35.007	2
C418S0190	Crk20	85.8618	6.47848	32.1475	2
C418S0191	Crk20	84.9776	7.38153	31.2436	3
C418S0192	Crk20	86.0579	6.3894	31.5336	3
C418S0193	Crk20	84.9632	7.08479	34.295	2
C418S0194	Crk20	85.6732	6.55895	31.5564	3
C418S0195	Crk20	85.7637	6.54921	30.4437	1
C418S0196	Crk20	83.3455	7.19179	30.7471	3
C418S0197	Crk20	84.7889	6.8087	33.9571	1
C418S0198	Crk20	82.8201	7.34645	35.1123	2
C418S0199	Crk20	86.3483	6.6078	30.8131	3
C418S0200	Crk20	85.4544	6.45324	34.8748	1
C418S0201	Crk20	85.679	6.29876	33.3788	3
C418S0202	Crk20	84.8543	7.07453	33.6607	2
C418S0203	Crk20	86.9628	5.88953	31.0489	2
C418S0204	Crk20	84.9555	6.93386	38.4133	NA
C418S0205	Crk20	85.209	6.95395	31.998	2
C418S0206	Crk20	78.1465	9.35352	35.4507	3
C418S0207	Crk20	85.2604	6.58347	32.8786	1
C418S0208	Crk20	83.7212	7.68762	32.7147	3
C418S0209	Crk20	82.6717	7.9842	30.4115	3
C418S0210	Crk20	80.4292	9.0378	31.9162	2
C418S0212	Crk20	86.1184	6.27336	35.0151	2
C418S0213	Crk20	85.2869	6.93526	29.9423	2
C418S0214	Crk20	86.2011	6.18262	31.4975	2
C418S0215	Crk20	84.065	7.19484	28.9375	2
C418S0216	Crk20	82.6632	7.55447	33.9795	2
C418S0217	Crk20	85.6533	6.50451	34.2534	2
C418S0218	Crk20	57.4126	17.0255	38.2398	2
C418S0219	Crk20	84.5604	6.72122	34.3546	1
C418S0220	Crk20	86.4565	5.86752	28.1254	4
C418S0221	Crk20	83.2861	6.43065	28.1109	1
C418S0222	Crk20	85.3133	6.23855	35.0535	2
C418S0223	Crk20	85.7497	6.0238	30.4879	3
C418S0224	Crk20	84.0829	6.84536	30.3658	4
C418S0225	Crk20	83.6652	6.95172	33.048	3
C418S0226	Crk20	84.7803	6.64399	33.6458	1
C418S0227	Crk20	82.3258	7.65155	33.0992	2
C418S0228	Crk20	86.9107	5.72589	33.8997	1
C418S0229	Crk20	84.7866	6.05574	33.263	1
C418S0230	Crk20	86.1281	5.56958	26.4148	1
C418S0231	Crk20	84.2038	6.42041	31.8478	2
C418S0232	Crk20	86.8893	5.71551	36.666	2
C418S0233	Crk20	85.7232	6.31631	29.9536	2
C418S0234	Crk20	87.212	5.56746	32.3215	1
C418S0236	Crk20	83.8581	6.75439	32.209	2
C418S0237	Crk20	85.6939	6.29221	29.3685	3
C418S0238	Crk20	82.5891	8.2143	33.091	2
C418S0239	Crk20	85.5904	5.74024	28.3969	1
C418S0241	Crk20	83.8786	6.13739	29.2164	2
C418S0242	Crk20	86.3474	5.66373	31.3385	2
C418S0243	Crk20	87.0184	5.86307	31.3286	3
C418S0244	Crk20	82.6592	6.88755	27.5764	2
C418S0245	Crk20	82.3325	7.31053	31.3172	3
C418S0246	Crk20	82.1179	7.75125	32.2496	3
C418S0248	Crk20	85.1905	6.50881	31.9027	2
C418S0249	Crk20	86.3206	5.56396	33.7096	3
C418S0250	Crk20	84.9304	6.30847	28.8081	3
C418S0251	Crk20	85.9168	6.2019	34.5967	1
C418S0252	Crk20	86.2742	5.61414	31.3976	3
C418S0253	Crk20	86.0478	5.86752	30.6553	3
C418S0254	Crk20	85.1923	5.773	29.2953	3
C418S0255	Crk20	85.7264	6.05655	33.1178	3
C418S0256	Crk20	84.3638	6.33979	37.2795	2
C418S0257	Crk20	88.1024	5.23	29.9171	4
C418S0258	Crk20	81.9974	7.85004	31.2295	3
C418S0259	Crk20	87.1815	5.81852	32.996	2
C418S0260	Crk20	84.8922	6.63264	38.7313	2
C418S0261	Crk20	83.2992	7.10408	36.9022	3
C418S0262	Crk20	87.079	5.51765	30.1274	2
C418S0263	Crk20	87.1986	5.60818	31.9824	3
C418S0264	Crk20	84.686	5.93167	31.7369	2
C418S0268	Crk20	85.4091	6.2991	28.6391	3
C418S0269	Crk20	80.5882	7.12641	31.646	1
C418S0270	Crk20	86.5075	5.59933	33.4163	1
C418S0271	Crk20	85.398	6.48251	33.3246	2
C418S0272	Crk20	84.3259	6.24632	31.8353	NA
C418S0273	Crk20	83.8124	6.80445	30.1477	3
C418S0274	Crk20	86.5114	5.58239	26.7675	4
C418S0275	Crk20	84.1129	6.58031	35.0173	NA
C418S0276	Crk20	85.5841	6.07889	34.0002	2
C418S0277	Crk20	87.1194	5.32253	29.0339	2
C418S0278	Crk20	87.2062	5.64125	29.2492	3
C418S0279	Crk20	83.2212	7.12479	33.4382	3
C418S0280	Crk20	84.2154	6.49215	30.603	3
C418S0281	Crk20	83.5219	6.62533	31.5217	2
C418S0282	Crk20	86.3254	5.91733	30.1184	3
C418S0283	Crk20	85.9132	6.23447	29.1739	3
C418S0284	Crk20	82.6329	7.56327	31.8456	3
C418S0285	Crk20	85.7715	6.32898	34.5513	3
C418S0286	Crk20	85.4424	5.97023	28.4974	2
C418S0288	Crk20	83.7722	6.74421	29.6503	3
C418S0289	Crk20	87.6589	5.39066	31.6976	2
C418S0290	Crk20	85.0968	5.9462	35.8773	1
C418S0291	Crk20	85.7843	5.79032	33.4049	1
C418S0292	Crk20	85.2793	6.59906	33.5303	2
C418S0293	Crk20	86.6306	5.71516	30.4449	2
C418S0294	Crk20	83.4725	6.91777	27.2594	1
C418S0295	Crk20	86.2472	6.03772	35.5145	1
C418S0296	Crk20	85.3564	6.20287	35.238	1
C418S0297	Crk20	86.3356	5.73991	32.4183	2
C418S0298	Crk20	86.546	5.62155	28.2165	2
C418S0299	Crk20	81.7262	6.74925	28.1877	2
C418S0300	Crk20	86.7061	5.75447	28.6741	3
C418S0301	Crk20	86.5062	6.08373	32.8982	2
C418S0302	Crk20	87.4123	5.76736	32.2547	2
C418S0303	Crk20	85.6604	6.27567	28.662	3
C418S0304	Crk20	86.4891	5.99998	35.3828	2
C418S0305	Crk20	85.9862	6.00598	34.0384	1
C418S0306	Crk20	83.9668	6.49673	30.7721	2
C418S0307	Crk20	85.8365	6.16423	31.8431	1
C418S0308	Crk20	86.9489	5.615	32.2148	2
C418S0309	Crk20	85.0939	6.276	33.4163	1
C418S0310	Crk20	85.0225	6.38483	30.8371	3
C418S0311	Crk20	86.6298	5.74176	35.8224	1
C418S0312	Crk20	86.74	5.41944	27.8083	2
C418S0313	Crk20	86.3019	5.9614	34.6847	1
C418S0314	Crk20	85.1723	6.10396	35.115	2
C418S0315	Crk20	84.9982	6.52746	34.2984	2
C418S0316	Crk20	85.9586	5.9458	32.3915	2
C418S0317	Crk20	84.673	6.61498	32.0664	2
C418S0318	Crk20	87.0503	5.97016	37.2592	2
C418S0319	Crk20	84.5187	6.85989	32.3354	3
C418S0320	Crk20	84.8819	6.1222	29.8735	4
C418S0321	Crk20	84.2677	6.51694	28.8398	3
C418S0322	Crk20	87.1183	5.5688	32.0456	3
C418S0323	Crk20	85.0364	6.14487	29.6318	3
C418S0324	Crk20	85.122	6.02013	32.7539	2
C418S0326	Crk20	86.0338	6.15557	29.1342	2
C418S0327	Crk20	83.4897	6.59174	32.3796	1
C418S0328	Crk20	84.1514	6.36443	31.7713	1
C418S0329	Crk20	84.6659	6.35913	34.4988	1
C418S0330	Crk20	84.3943	6.96864	30.3444	1
C418S0331	Crk20	84.6446	6.44829	33.9582	1
C418S0332	Crk20	84.5075	6.66076	30.1083	2
C418S0333	Crk20	85.8529	6.03735	34.7513	1
C418S0334	Crk20	86.4122	5.61307	33.8522	2
C418S0335	Crk20	85.5639	5.96737	29.9303	3
C418S0336	Crk20	85.2696	6.08252	28.8082	2
C418S0337	Crk20	83.6174	7.0159	34.0517	3
C418S0338	Crk20	84.6486	6.11016	29.4377	1
C418S0339	Crk20	87.1369	5.56822	31.5589	3
C418S0340	Crk20	82.209	8.04958	30.3364	2
C418S0341	Crk20	85.7822	6.27141	28.549	1
C418S0342	Crk20	85.897	5.86257	33.3608	2
C418S0343	Crk20	85.3546	6.5637	33.7629	2
C418S0344	Crk20	85.7799	5.86764	27.6014	1
C418S0345	Crk20	83.7084	6.75184	35.0388	1
C418S0346	Crk20	86.1059	5.95986	33.4344	2
C418S0347	Crk20	82.3339	7.26828	33.2325	2
C418S0348	Crk20	86.7564	5.69708	31.4062	1
C418S0349	Crk20	85.9842	5.65361	31.1369	1
C418S0350	Crk20	85.1932	5.78506	28.3588	2
C418S0351	Crk20	85.8645	5.46773	33.0577	1
C418S0352	Crk20	81.8525	7.97798	29.9195	2
C418S0353	Crk20	86.8671	5.68208	36.8944	2
C418S0354	Crk20	85.9183	6.33405	29.8768	1
C418S0355	Crk20	86.9653	5.61055	33.4801	1
C418S0356	Crk20	86.8034	5.58411	33.6205	1
C418S0357	Crk20	83.6461	6.55267	26.8132	4
C418S0358	Crk20	83.9934	6.03437	30.859	2
C418S0359	Crk20	85.7048	5.51183	27.7423	2
C418S0360	Crk20	84.6816	6.31731	32.0447	1
C418S0362	Crk20	85.9514	5.80082	36.5179	2
C418S0363	Crk20	87.1129	5.36098	32.6539	2
C418S0364	Crk20	86.1794	5.8185	34.14	2
C418S0365	Crk20	85.3432	5.86078	31.3436	2
C418S0366	Crk20	84.868	6.07037	35.451	1
C418S0367	Crk20	83.8337	7.14751	29.6538	1
C418S0368	Crk20	83.2355	7.36807	34.9675	2
C418S0369	Crk20	85.4141	5.73748	33.4473	2
C418S0370	Crk20	84.9009	6.64403	32.0171	2
C418S0371	Crk20	83.9589	6.69544	28.2966	1
C418S0372	Crk20	86.273	5.90771	31.7621	1
C418S0373	Crk20	86.4891	5.75676	33.8374	3
C418S0374	Crk20	84.7827	6.2201	34.3568	1
C418S0375	Crk20	86.2761	5.79627	32.6091	1
C418S0376	Crk20	83.6924	6.9737	27.7576	4
C418S0378	Crk20	85.7031	6.30829	32.2682	2
C418S0379	Crk20	84.9333	6.68952	34.7104	2
C418S0380	Crk20	84.2377	6.79725	35.3143	2
C418S0381	Crk20	85.3382	6.25451	32.639	4
C418S0382	Crk20	87.3205	5.43853	30.5698	4
C418S0383	Crk20	85.059	6.10814	30.5625	3
C418S0384	Crk20	85.9526	5.76718	32.8152	2
C418S0385	Crk20	86.4871	5.99623	32.0911	2
C418S0386	Crk20	85.631	6.01731	31.3847	4
C418S0387	Crk20	84.7644	6.3724	30.403	2
C418S0388	Crk20	86.4613	5.64841	34.58	2
C418S0389	Crk20	85.9912	6.02704	32.2002	3
C418S0390	Crk20	85.6637	5.80588	39.4127	2
C418S0392	Crk20	86.5033	5.56182	33.7882	3
C418S0393	Crk20	87.5309	5.48335	32.1648	2
C418S0394	Crk20	86.2905	5.991	29.4607	2
C418S0395	Crk20	82.4543	7.87888	29.1661	2
C418S0396	Crk20	84.5202	6.30587	29.3328	3
C418S0398	Crk20	86.2057	5.79686	29.6889	2
C418S0399	Crk20	85.1512	6.28683	31.1679	2
C418S0401	Crk20	87.5266	5.22891	32.0812	2
C418S0403	Crk20	84.5326	6.24942	26.0673	2
C418S0404	Crk20	84.4716	6.46219	27.5354	2
C418S0405	Crk20	85.5589	5.63191	23.6088	2
C418S0406	Crk20	84.4988	6.52597	32.4236	1
C418S0407	Crk20	83.4411	6.78463	29.7523	1
C418S0410	Crk20	86.1961	5.60364	35.2715	3
C418S0411	Crk20	87.5544	5.49035	34.5345	2
C418S0412	Crk20	87.8151	5.60351	32.7117	2
C418S0413	Crk20	86.5579	5.7503	31.4662	1
C418S0414	Crk20	85.2031	6.22466	35.3147	2
C418S0416	Crk20	86.9729	5.47663	29.6716	2
C418S0417	Crk20	85.9067	6.01123	37.3773	2
C418S0418	Crk20	86.8743	5.47396	29.3207	2
C418S0419	Crk20	84.4035	6.4805	30.8247	2
C418S0422	Crk20	82.7389	7.34514	33.0689	3
C418S0423	Crk20	86.0857	5.76397	32.5931	3
C418S0424	Crk20	85.8499	5.76539	32.2543	2
C418S0425	Crk20	86.0379	5.56382	27.761	1
C418S0426	Crk20	86.1002	5.90539	31.1858	3
C418S0427	Crk20	86.9132	5.83389	32.8911	1
C418S0428	Crk20	84.9208	5.98624	37.6234	2
C418S0429	Crk20	67.6033	14.2998	32.5585	2
C418S0430	Crk20	90.2634	4.84762	34.2649	2
C418S0431	Crk20	86.9345	5.92265	28.4137	2
C418S0432	Crk20	87.6326	6.53248	31.262	3
C418S0433	Crk20	90.5072	4.74062	29.8542	4
C418S0434	Crk20	91.406	4.55575	33.5858	1
C418S0436	Crk20	92.1562	4.6573	31.8661	4
C418S0437	Crk20	91.1628	4.76606	29.9166	3
C418S0438	Crk20	88.4823	5.71976	30.1133	2
C418S0439	Crk20	89.7272	4.90029	28.1583	1
C418S0440	Crk20	89.8395	5.33027	29.2799	3
C418S0441	Crk20	90.3077	4.93412	32.5913	2
C418S0442	Crk20	87.5003	5.97589	35.5917	2
C418S0443	Crk20	90.1722	5.15831	31.5285	3
C418S0444	Crk20	90.7116	4.67653	34.1755	1
C418S0445	Crk20	88.6636	5.46488	32.3958	3
C418S0446	Crk20	90.2324	5.08795	30.7091	4
C418S0447	Crk20	90.0946	4.98875	29.2948	2
C418S0448	Crk20	91.5928	4.51373	31.6611	4
C418S0449	Crk20	90.8523	4.78615	35.1303	2
C418S0450	Crk20	89.7023	5.44227	29.8558	3
C418S0451	Crk20	89.6783	4.98701	31.1505	1
C418S0452	Crk20	91.8806	4.40915	31.3589	2
C418S0453	Crk20	89.9757	5.23261	34.1761	1
C418S0454	Crk20	85.0486	6.02999	27.5054	1
C418S0455	Crk20	88.5627	6.28277	35.3762	2
C418S0456	Crk20	87.2022	5.20485	26.0359	1
C418S0457	Crk20	90.3618	5.14149	27.3996	2
C418S0458	Crk20	90.7277	5.03321	27.1692	2
C418S0459	Crk20	85.6838	6.83991	32.4962	2
C418S0460	Crk20	92.2834	4.36715	33.8743	2
C418S0461	Crk20	90.6936	4.68605	31.0726	4
C418S0462	Crk20	91.0028	4.83856	30.2559	NA
C418S0463	Crk20	87.9429	6.06822	33.1465	2
C418S0464	Crk20	91.9771	4.66817	34.6841	3
C418S0465	Crk20	92.0407	4.47236	34.4167	2
C418S0466	Crk20	88.1443	6.36109	30.8679	3
C418S0467	Crk20	90.5726	4.63472	30.843	3
C418S0468	Crk20	90.3918	4.88119	29.6718	3
C418S0469	Crk20	88.6285	5.37163	29.5778	2
C418S0470	Crk20	89.1505	4.58311	27.3002	1
C418S0471	Crk20	89.7123	5.10866	33.0237	2
C418S0472	Crk20	90.3179	5.40078	33.2075	3
C418S0473	Crk20	91.3697	4.66977	35.3632	2
C418S0474	Crk20	88.9324	5.99212	31.6706	2
C418S0475	Crk20	89.1635	5.39882	32.7346	2
C418S0476	Crk20	91.0339	4.70672	28.622	3
C418S0477	Crk20	90.7802	4.89235	35.7818	2
C418S0478	Crk20	82.347	6.06222	16.9974	2
C418S0479	Crk20	90.114	5.24675	34.5068	2
C418S0481	Crk20	90.4218	5.26285	29.8016	2
C418S0482	Crk20	88.4605	5.73169	30.4523	2
C418S0483	Crk20	92.2066	4.5999	29.9313	2
C418S0484	Crk20	87.4934	5.27038	27.8684	1
C418S0485	Crk20	88.9893	5.06602	27.909	1
C418S0486	Crk20	92.0488	4.60101	30.8974	2
C418S0487	Crk20	92.406	4.3417	31.5609	3
C418S0488	Crk20	90.0573	4.95056	28.2638	1
C418S0489	Crk20	88.3085	5.32947	33.1922	2
C418S0490	Crk20	90.9083	4.95713	33.503	2
C418S0491	Crk20	92.0018	4.4573	33.4407	2
C418S0492	Crk20	89.3154	5.20358	31.2824	2
C418S0493	Crk20	89.8078	5.41378	34.3956	3
C418S0494	Crk20	87.4724	6.16635	31.0824	1
C418S0495	Crk20	90.0408	4.90769	31.877	2
C418S0496	Crk20	90.1536	5.08746	31.5208	2
C418S0497	Crk20	88.2904	5.73285	27.5459	2
C418S0498	Crk20	90.8972	4.83894	31.3274	3
C418S0499	Crk20	88.2977	5.24618	30.9036	2
C418S0500	Crk20	89.9951	5.03546	32.8246	3
C418S0501	Crk20	92.1515	4.39935	29.0871	2
C418S0503	Crk20	88.9608	5.40575	31.0982	1
C418S0504	Crk20	90.4004	5.28293	29.964	2
C418S0505	Crk20	88.9182	5.52753	30.0859	4
C418S0506	Crk20	83.471	6.15098	23.201	1
C418S0507	Crk20	87.9048	5.09874	23.2697	1
C418S0508	Crk20	87.7253	6.35121	29.4881	4
C418S0509	Crk20	87.06	6.93822	31.853	2
C418S0510	Crk20	87.5359	6.1239	33.5804	1
C418S0511	Crk20	91.9815	4.45857	31.7772	1
C418S0512	Crk20	88.9866	5.10355	34.0402	2
C418S0513	Crk20	87.892	5.28539	28.3238	NA
C418S0514	Crk20	90.4181	5.17967	30.5014	2
C418S0515	Crk20	86.3832	5.73392	24.0359	1
C418S0516	Crk20	90.2702	4.92944	28.1325	3
C418S0517	Crk20	88.2185	5.54297	32.7376	1
C418S0518	Crk20	88.9751	5.86147	28.6834	2
C418S0519	Crk20	87.6983	6.43864	29.8407	2
C418S0521	Crk20	90.0353	5.33454	35.876	2
C418S0522	Crk20	91.9006	4.48677	28.622	3
C418S0523	Crk20	90.12	5.32135	31.7781	3
C418S0525	Crk20	91.4929	4.78706	34.5741	4
C418S0526	Crk20	89.945	5.32249	33.6374	1
C418S0527	Crk20	84.6068	5.56823	22.5246	2
C418S0528	Crk20	90.1883	4.93695	30.9211	2
C418S0529	Crk20	85.0678	5.39185	22.0348	1
C418S0530	Crk20	83.0265	5.82997	19.772	2
C418S0531	Crk20	86.6798	5.82739	23.8812	2
C418S0532	Crk20	86.1298	5.33913	22.3032	2
C418S0533	Crk20	89.7475	5.24841	27.9568	2
C418S0534	Crk20	89.1038	5.89529	36.3403	2
C418S0535	Crk20	88.3439	5.16684	26.9581	1
C418S0536	Crk20	83.5747	5.71244	19.0024	2
C418S0537	Crk20	88.9632	5.5406	34.6312	2
C418S0538	Crk20	88.7915	5.72844	35.7332	2
C418S0539	Crk20	90.6202	5.19347	32.4046	3
C418S0542	Crk20	89.6053	5.47687	29.2006	4
C418S0543	Crk20	89.0814	5.31839	33.7172	3
C418S0545	Crk20	90.5741	5.06417	36.5874	1
C418S0547	Crk20	90.3385	4.96118	29.3254	1
C418S0548	Crk20	90.1011	4.62654	26.382	2
C418S0550	Crk20	88.9998	5.69747	33.4602	2
C418S0551	Crk20	88.0549	6.2749	31.5301	2
C418S0552	Crk20	90.1304	4.97781	29.5471	2
C418S0553	Crk20	90.8987	4.85813	31.6239	3
C418S0554	Crk20	86.0283	5.49079	26.4813	2
C418S0555	Crk20	88.2343	5.27933	28.436	2
C418S0556	Crk20	90.1559	5.39282	28.2976	2
C418S0557	Crk20	88.4536	5.95457	31.5152	2
C418S0558	Crk20	84.7471	5.75135	21.1893	2
C418S0559	Crk20	87.02	6.11079	27.8717	2
C418S0560	Crk20	88.0728	6.01168	29.1068	2
C418S0561	Crk20	91.1655	4.64405	27.1632	4
C418S0562	Crk20	89.9371	5.45021	29.1891	3
C418S0563	Crk20	89.2145	5.3492	25.7333	3
C418S0564	Crk20	90.0914	4.82555	29.6379	4
C418S0565	Crk20	91.9128	4.63958	27.6573	3
C418S0566	Crk20	87.7283	6.04503	28.2962	1
C418S0567	Crk20	90.1093	4.95713	30.2927	2
C418S0568	Crk20	81.1071	5.89681	14.3237	1
C418S0569	Crk20	88.4459	6.18609	27.775	2
C418S0570	Crk20	89.9054	4.84771	33.5582	2
C418S0571	Crk20	88.0347	4.84592	27.9863	1
C418S0572	Crk20	89.9955	5.52634	29.4385	4
C418S0573	Crk20	88.7427	5.27225	25.357	1
C418S0574	Crk20	90.9413	4.86536	28.0225	2
C418S0575	Crk20	91.1879	4.95738	28.2198	2
C418S0576	Crk20	91.0914	4.48441	27.3801	2
C418S0577	Crk20	90.6956	4.88658	33.1685	3
C418S0578	Crk20	90.2565	5.09652	36.1183	2
C418S0580	Crk20	89.3656	5.27627	28.4145	2
C418S0581	Crk20	89.9415	4.96085	33.1899	2
C418S0583	Crk20	89.5319	5.39506	29.157	2
C418S0584	Crk20	88.2161	6.16873	37.381	NA
C418S0585	Crk20	91.9266	4.58953	34.9905	2
C418S0586	Crk20	91.4593	4.70122	31.7184	4
C418S0587	Crk20	89.0766	5.53051	30.631	2
C418S0588	Crk20	86.4727	7.07724	33.3596	2
C418S0589	Crk20	91.0959	4.819	30.1966	2
C418S0591	Crk20	90.5266	5.17677	30.1018	3
C418S0592	Crk20	90.8223	5.03058	32.9064	4
C418S0593	Crk20	89.0257	5.39636	31.1871	2
C418S0595	Crk20	89.3186	5.92065	33.5506	2
C418S0596	Crk20	90.5586	4.88047	30.9019	2
C418S0598	Crk20	90.5927	5.24185	28.9637	4
C418S0599	Crk20	90.6131	4.71165	32.5683	1
C418S0600	Crk20	87.8622	6.44445	32.6998	2
C418S0602	Crk20	88.7737	5.68037	30.5953	2
C418S0604	Crk20	88.2585	6.43591	27.7681	2
C418S0605	Crk20	87.9466	5.54886	32.6311	1
C418S0607	Crk20	88.9222	5.44504	30.4278	1
C418S0609	Crk20	89.7841	5.19531	30.8599	3
C418S0610	Crk20	91.0513	4.94867	33.4004	2
C418S0611	Crk20	89.8535	5.18439	29.3975	2
C418S0612	Crk20	88.386	6.02779	30.7851	2
C418S0615	Crk20	89.167	5.42726	33.6215	2
C418S0616	Crk20	89.6395	5.23964	35.6533	2
C418S0617	Crk20	90.9854	4.91655	28.2132	4
C418S0618	Crk20	89.538	5.48989	28.6422	3
C418S0619	Crk20	88.1403	6.33344	30.5506	4
C418S0620	Crk20	90.3842	5.47487	35.4383	NA
C418S0621	Crk20	89.0119	5.66827	32.9315	3
C418S0622	Crk20	90.1789	4.8666	24.558	1
C418S0623	Crk20	89.9514	5.03386	29.7848	1
C418S0624	Crk20	89.915	4.68853	25.7929	1
C418S0625	Crk20	84.081	5.73248	20.5819	1
C418S0626	Crk20	90.2692	4.86489	31.9029	2
C418S0627	Crk20	88.9822	5.3683	32.7127	1
C418S0628	Crk20	87.4498	5.32393	24.8638	1
C418S0631	Crk20	87.9033	6.0503	32.086	2
C418S0632	Crk20	89.725	5.1559	28.3439	3
C418S0633	Crk20	85.5197	5.54001	21.2079	2
C418S0634	Crk20	88.4528	5.70931	33.4637	2
C418S0635	Crk20	89.076	5.71654	29.1438	1
C418S0636	Crk20	88.9369	5.86972	31.6733	2
C418S0637	Crk20	89.9116	5.37816	34.1022	2
C418S0638	Crk20	91.1176	4.81902	32.3371	2
C418S0639	Crk20	89.923	5.4507	31.8433	2
C418S0642	Crk20	89.4369	5.52787	29.3104	2
C418S0644	Crk20	92.2005	4.29923	32.9445	NA
C418S0645	Crk20	90.0325	4.83239	27.6826	NA
C418S0646	Crk20	87.9587	6.40704	33.0777	3
C418S0649	Crk20	68.6281	15.2796	33.1509	2
C418S0650	Crk20	88.6372	5.63373	31.3776	2
C418S0651	Crk20	89.3493	5.38227	32.6003	2
C418S0652	Crk20	89.5007	5.63858	29.6448	2
C418S0653	Crk20	89.3234	5.97039	29.5667	2
C418S0654	Crk20	87.0414	5.59755	23.387	2
C418S0655	Crk20	85.3675	5.86799	22.0968	1
C418S0656	Crk20	88.3907	5.97707	30.6648	NA
C418S0657	Crk20	87.8327	5.80029	32.2289	1
C418S0001	StP19	58.818	15.4699	31.841	2
C418S0002	StP19	85.8029	5.67929	31.7419	2
C418S0003	StP19	84.9186	5.59313	27.7881	2
C418S0004	StP19	85.5531	5.52897	29.143	2
C418S0006	StP19	84.8115	5.66635	29.7869	2
C418S0007	StP19	87.441	5.11932	31.5915	2
C418S0008	StP19	86.6498	5.37692	32.2384	2
C418S0009	StP19	85.2534	5.35298	28.3251	1
C418S0010	StP19	86.5428	5.30349	27.2388	4
C418S0011	StP19	85.3221	5.5403	28.4627	1
C418S0012	StP19	86.1639	5.66298	28.7674	3
C418S0013	StP19	87.0061	5.64054	31.9815	1
C418S0014	StP19	84.7107	6.32154	25.5008	3
C418S0016	StP19	86.7593	5.37455	26.3611	3
C418S0017	StP19	84.0181	6.25837	29.6191	3
C418S0018	StP19	86.3635	5.33357	33.5084	1
C418S0019	StP19	87.7888	5.2191	35.6497	1
C418S0020	StP19	84.6195	6.21141	32.6931	2
C418S0021	StP19	87.2896	5.77143	26.6271	1
C418S0022	StP19	85.8018	5.59552	27.3134	1
C418S0023	StP19	83.8454	6.73605	28.0123	3
C418S0024	StP19	88.0817	5.01116	25.9915	2
C418S0025	StP19	84.8527	6.08507	28.8605	3
C418S0026	StP19	84.3991	6.18065	32.2976	2
C418S0027	StP19	86.597	5.47586	32.7034	1
C418S0028	StP19	85.3914	5.99218	29.3505	3
C418S0029	StP19	85.6258	5.64473	27.6542	2
C418S0030	StP19	85.7016	5.73776	32.3256	1
C418S0031	StP19	86.3504	5.38722	29.8735	1
C418S0032	StP19	86.5072	5.51837	29.1378	2
C418S0033	StP19	85.5436	5.83376	28.2369	2
C418S0034	StP19	88.1235	5.14768	27.839	3
C418S0035	StP19	86.2451	5.74818	31.3694	1
C418S0036	StP19	88.2266	4.98153	29.3732	3
C418S0038	StP19	88.7083	5.00976	32.3166	1
C418S0040	StP19	84.4711	6.3419	32.621	2
C418S0041	StP19	86.7905	5.54339	29.1124	3
C418S0042	StP19	85.5064	5.97204	28.8382	3
C418S0043	StP19	85.169	5.78019	33.5397	2
C418S0044	StP19	84.5275	5.90126	33.0759	3
C418S0045	StP19	82.3895	7.1006	29.7662	2
C418S0046	StP19	86.0436	5.64605	33.2954	2
C418S0047	StP19	83.4656	6.61465	30.45	2
C418S0048	StP19	86.9802	5.51155	30.8237	2
C418S0049	StP19	84.6284	5.6556	34.4942	2
C418S0050	StP19	83.3312	6.72955	36.4587	2
C418S0051	StP19	84.9431	6.17903	34.0647	3
C418S0052	StP19	84.5522	5.95883	32.4667	3
C418S0053	StP19	84.5088	6.25181	34.4948	2
C418S0054	StP19	88.1832	5.15392	30.9728	2
C418S0055	StP19	85.4043	5.85264	29.1697	2
C418S0056	StP19	85.7041	5.5884	31.2702	2
C418S0057	StP19	81.0831	7.79578	29.4148	2
C418S0058	StP19	81.1858	7.51594	31.151	3
C418S0059	StP19	85.97	5.46375	33.8897	2
C418S0061	StP19	82.6984	7.26352	30.4977	2
C418S0062	StP19	82.517	7.46774	30.6929	1
C418S0063	StP19	84.1041	6.45674	29.882	1
C418S0065	StP19	87.2016	5.43536	35.7644	2
C418S0066	StP19	86.7686	5.37767	31.6613	3
C418S0067	StP19	85.4032	5.74302	27.4401	4
C418S0068	StP19	83.7937	6.47682	34.6867	1
C418S0070	StP19	84.9402	5.56828	31.6492	1
C418S0071	StP19	84.4171	6.09912	29.8351	3
C418S0073	StP19	85.2735	6.26695	32.7847	1
C418S0074	StP19	86.141	5.70583	29.8236	1
C418S0075	StP19	87.0581	5.34431	31.4087	NA
C418S0076	StP19	87.2039	5.12633	31.3634	2
C418S0078	StP19	85.6446	5.53591	30.0516	2
C418S0079	StP19	85.0701	5.93645	32.8306	2
C418S0080	StP19	86.4622	5.42568	33.2738	1
C418S0081	StP19	85.7989	5.45767	32.8244	1
C418S0082	StP19	86.6035	5.29112	33.2809	2
C418S0083	StP19	86.3669	5.23221	31.7342	3
C418S0084	StP19	85.1872	5.92886	31.2563	2
C418S0085	StP19	85.7916	5.10215	31.0211	1
C418S0086	StP19	86.5911	5.50069	31.9074	3
C418S0087	StP19	86.8926	5.33311	31.9511	3
C418S0088	StP19	84.3984	6.24831	32.1341	2
C418S0089	StP19	84.8265	5.80227	35.1278	1
C418S0090	StP19	85.6272	5.39349	30.1688	2
C418S0091	StP19	85.2385	5.91514	35.4736	1
C418S0092	StP19	82.1736	7.21444	31.3105	3
C418S0093	StP19	86.5424	5.44233	33.3693	2
C418S0095	StP19	84.3714	6.49247	28.0019	NA
C418S0096	StP19	86.7898	5.52639	33.9361	1
C418S0097	StP19	85.4097	5.55288	29.6368	2
C418S0098	StP19	86.3744	5.26921	28.3772	5
C418S0099	StP19	86.6851	5.52706	36.0522	2
C418S0100	StP19	85.1871	6.29987	34.7658	1
C418S0101	StP19	87.408	5.33464	30.9477	4
C418S0102	StP19	83.6819	6.49969	32.6791	2
C418S0103	StP19	88.4772	5.06089	34.367	2
C418S0104	StP19	80.3639	7.85554	32.1394	1
C418S0105	StP19	85.5526	6.09985	29.4439	3
C418S0106	StP19	85.5511	5.63767	27.3895	2
C418S0107	StP19	87.3348	5.12743	32.0904	2
C418S0108	StP19	80.5212	8.05281	28.4256	3
C418S0109	StP19	84.1705	6.4216	32.3264	4
C418S0110	StP19	86.1812	5.48034	34.751	1
C418S0111	StP19	86.0584	5.46927	27.3848	3
C418S0113	StP19	80.265	6.31871	19.8858	2
C418S0114	StP19	84.3115	5.99371	34.2441	2
C418S0115	StP19	87.4415	5.13898	31.8032	2
C418S0116	StP19	84.4489	6.30427	35.5314	1
C418S0117	StP19	87.1332	5.56135	30.3852	3
C418S0118	StP19	83.4747	6.58517	32.1474	2
C418S0119	StP19	85.1133	5.85865	34.5628	1
C418S0120	StP19	86.9484	5.45282	33.1265	1
C418S0121	StP19	85.9697	5.83085	35.3827	1
C418S0122	StP19	86.6937	5.69565	37.7074	1
C418S0123	StP19	85.9884	5.41635	37.7556	1
C418S0124	StP19	85.9297	5.65424	29.3121	2
C418S0125	StP19	85.8393	5.68757	35.5802	1
C418S0127	StP19	84.2382	6.55753	34.6991	3
C418S0128	StP19	86.7563	5.41803	35.1352	2
C418S0130	StP19	85.5391	6.03144	31.8791	2
C418S0131	StP19	83.7355	6.7259	30.621	3
C418S0132	StP19	85.0918	6.12541	28.0021	2
C418S0133	StP19	85.8362	5.75661	35.9055	1
C418S0134	StP19	84.4699	6.07737	29.0032	3
C418S0135	StP19	87.9676	5.22375	34.2834	2
C418S0136	StP19	86.6923	5.62984	31.8545	2
C418S0137	StP19	85.5439	6.01397	33.9942	2
C418S0138	StP19	85.9374	5.16002	30.5422	NA
C418S0139	StP19	86.3246	5.39286	33.9268	3
C418S0140	StP19	86.8274	5.50489	34.0904	2
C418S0141	StP19	87.7457	4.97712	29.3924	3
C418S0143	StP19	83.8037	7.07997	34.8855	3
C418S0144	StP19	86.1103	5.72276	33.4845	2
C418S0145	StP19	86.2768	5.38117	35.6309	2
C418S0146	StP19	83.8446	6.75568	32.0872	3
C418S0147	StP19	86.7103	5.71138	37.2767	2
C418S0149	StP19	86.9573	5.15079	33.4098	2
C418S0150	StP19	84.6995	6.57859	31.5365	3
C418S0151	StP19	80.8223	8.25236	31.7575	3
C418S0152	StP19	86.283	5.65553	34.1167	2
C418S0153	StP19	85.7876	5.67547	33.8223	3
C418S0154	StP19	85.1054	5.93815	34.5179	1
C418S0155	StP19	86.2592	5.57079	35.3978	2
C418S0156	StP19	85.4882	5.46208	32.8791	2
C418S0157	StP19	84.5515	6.2399	36.7431	1
C418S0158	StP19	83.5304	5.80772	28.3439	2
C418S0159	StP19	85.835	5.49785	34.6414	2
C418S0160	StP19	86.3174	5.78979	36.7833	2
C418S0161	StP19	86.5586	5.595	39.6294	1
C418S0162	StP19	79.8611	6.33613	18.8042	1
C418S0163	StP19	85.225	5.52497	34.6511	2
C418S0164	StP19	87.4353	5.03698	33.1496	3
C418S0165	StP19	84.4329	6.5156	32.7323	3
C418S0166	StP19	82.4337	7.28442	32.1068	3
C418S0167	StP19	86.3689	5.46648	35.7475	2
C418S0168	StP19	86.4329	5.30213	37.7487	1
C418S0170	StP19	87.7414	5.12631	29.5341	3
C418S0171	StP19	84.8858	5.79288	31.9648	3
C418S0172	StP19	88.5291	4.91279	37.3724	2
C418S0173	StP19	84.6992	5.94222	29.7368	2
C418S0174	StP19	82.8322	6.6929	34.657	2
C418S0175	StP19	79.7633	6.3123	19.9759	2
C418S0176	StP19	83.6936	6.6523	36.0511	2
C418S0177	StP19	85.1982	5.53117	29.3715	2
C418S0178	StP19	84.4382	6.36667	33.4784	2
C418S0179	StP19	85.367	6.16452	38.0429	1
C418S0180	StP19	85.2641	6.11872	35.6741	2
C418S0181	StP19	84.2629	6.30841	34.9365	2
C418S0182	StP19	86.3224	5.90263	32.1871	2
C418S0183	StP19	81.9863	5.65193	21.9602	2
C418S0184	StP19	86.766	5.41726	37.1666	2
C418S0185	StP19	86.3196	5.32044	35.9976	3
C418S0186	StP19	83.1461	6.54091	29.9026	1
C418S0187	StP19	85.4059	5.75814	37.4389	2
C418S0188	StP19	83.4452	6.58972	35.2282	3
C418S0189	StP19	87.3576	5.49709	30.5906	2
C418S0190	StP19	86.1777	5.37513	32.2613	3
C418S0191	StP19	87.5557	4.90215	32.505	2
C418S0192	StP19	84.1743	5.84541	29.4851	3
C418S0193	StP19	87.4038	5.17726	35.5091	2
C418S0194	StP19	85.1331	5.74209	32.4508	3
C418S0195	StP19	84.8111	5.51018	28.1598	1
C418S0196	StP19	84.785	5.97015	34.2771	3
C418S0197	StP19	79.5231	6.54194	19.287	2
C418S0198	StP19	80.9406	5.97797	19.6803	2
C418S0199	StP19	87.4069	5.44189	36.3005	3
C418S0200	StP19	84.6834	5.94694	35.2589	1
C418S0201	StP19	86.048	5.71309	39.7126	3
C418S0202	StP19	84.0114	5.85005	32.9189	2
C418S0203	StP19	85.1587	5.89697	32.442	3
C418S0205	StP19	85.801	5.78029	35.2459	2
C418S0206	StP19	84.5039	6.29545	33.4413	3
C418S0207	StP19	79.6381	8.68231	35.22	2
C418S0208	StP19	87.6329	4.9501	32.4811	3
C418S0209	StP19	85.5226	5.69049	30.5206	2
C418S0210	StP19	66.9289	13.8285	33.1744	2
C418S0211	StP19	87.6371	6.65355	34.0731	2
C418S0212	StP19	88.0909	6.27444	33.2592	2
C418S0213	StP19	88.3434	6.11424	35.0962	2
C418S0214	StP19	89.9492	5.44603	37.6642	2
C418S0215	StP19	90.8902	5.16108	32.8256	3
C418S0216	StP19	89.3045	5.67181	33.3139	2
C418S0217	StP19	89.7148	5.64141	37.7987	3
C418S0218	StP19	86.3271	6.80436	35.5324	3
C418S0219	StP19	87.3314	6.33737	36.2258	1
C418S0220	StP19	89.2612	5.83576	30.4703	4
C418S0221	StP19	79.6878	6.70499	19.3352	1
C418S0222	StP19	87.636	6.54456	37.9489	3
C418S0223	StP19	88.7056	5.92442	30.4072	4
C418S0224	StP19	90.2191	5.40886	28.2835	4
C418S0225	StP19	87.6943	6.36019	36.0891	3
C418S0226	StP19	88.9419	5.8226	39.9119	1
C418S0227	StP19	88.5284	5.69665	38.8194	2
C418S0228	StP19	88.3597	5.86463	37.0972	1
C418S0229	StP19	90.992	5.01494	33.2262	1
C418S0230	StP19	88.0035	5.42608	30.9022	1
C418S0231	StP19	87.9847	6.46739	37.1291	1
C418S0232	StP19	90.4874	5.35975	39.5241	2
C418S0234	StP19	82.1724	9.31522	32.398	1
C418S0235	StP19	85.8173	6.45373	30.5718	1
C418S0236	StP19	88.8115	6.13091	34.779	2
C418S0237	StP19	84.9544	7.42736	32.2062	3
C418S0238	StP19	88.1539	5.99464	34.7287	2
C418S0239	StP19	86.9817	6.56745	30.2171	3
C418S0240	StP19	90.3603	5.08707	34.9539	2
C418S0241	StP19	87.4062	6.42155	35.3327	2
C418S0242	StP19	89.9116	5.57726	35.6041	2
C418S0243	StP19	88.1173	6.42452	36.3961	3
C418S0244	StP19	88.9691	5.83592	34.2568	2
C418S0245	StP19	89.354	5.57886	33.4648	3
C418S0246	StP19	87.0917	6.76716	37.6351	2
C418S0247	StP19	87.1805	6.28312	36.2043	NA
C418S0248	StP19	88.9398	5.68743	34.6973	2
C418S0249	StP19	89.3254	5.82052	37.6066	2
C418S0250	StP19	86.9153	6.38732	30.576	2
C418S0251	StP19	89.7603	5.85905	35.4926	2
C418S0252	StP19	88.3506	6.17533	32.1282	3
C418S0253	StP19	88.6586	5.92039	39.3252	2
C418S0254	StP19	89.3017	5.84043	30.1772	2
C418S0255	StP19	89.8208	5.61354	32.5753	2
C418S0256	StP19	90.3186	4.99634	31.9816	3
C418S0257	StP19	90.0264	5.42625	31.4902	2
C418S0258	StP19	88.4278	6.11455	35.0787	2
C418S0259	StP19	89.6463	5.27575	35.0272	2
C418S0260	StP19	87.4634	6.38473	36.0982	2
C418S0261	StP19	88.5219	6.28814	32.7741	2
C418S0262	StP19	89.4225	5.58571	30.2408	4
C418S0263	StP19	87.1737	6.37425	31.4507	3
C418S0264	StP19	87.8371	5.89039	32.6613	2
C418S0265	StP19	88.6134	5.69692	38.1466	1
C418S0266	StP19	87.8344	6.32366	32.5413	2
C418S0267	StP19	88.9522	5.7008	33.7522	NA
C418S0268	StP19	87.9061	6.2457	31.6884	3
C418S0269	StP19	88.8278	5.7631	33.5578	1
C418S0270	StP19	88.23	5.96781	33.8085	2
C418S0271	StP19	85.8614	6.6095	31.1012	2
C418S0273	StP19	86.9229	6.95373	30.1066	4
C418S0274	StP19	82.839	8.9907	35.5546	2
C418S0276	StP19	86.2908	6.76125	32.0892	2
C418S0277	StP19	89.7523	5.515	32.889	3
C418S0278	StP19	85.4396	7.52271	33.6714	3
C418S0279	StP19	89.5403	5.69959	35.116	2
C418S0280	StP19	84.7741	8.00879	33.9729	2
C418S0281	StP19	90.371	5.10039	32.3921	3
C418S0282	StP19	89.6268	5.28783	31.6794	3
C418S0283	StP19	89.2664	5.62304	31.8888	2
C418S0284	StP19	86.8042	6.59638	32.1683	3
C418S0285	StP19	90.4563	5.31303	37.4765	2
C418S0286	StP19	89.4147	5.4305	30.6679	4
C418S0287	StP19	88.981	5.62632	30.7733	4
C418S0288	StP19	87.5654	6.27253	33.6319	3
C418S0289	StP19	90.2867	5.32082	38.9079	2
C418S0290	StP19	85.8851	6.45488	30.3896	1
C418S0291	StP19	89.2701	6.0604	32.8933	2
C418S0293	StP19	88.2683	6.26142	35.8729	2
C418S0294	StP19	88.675	6.09345	35.4713	2
C418S0295	StP19	87.1404	6.22876	36.2118	2
C418S0296	StP19	88.4606	6.10605	36.6515	2
C418S0297	StP19	89.1679	5.52973	35.306	2
C418S0298	StP19	88.1107	5.63695	29.7817	3
C418S0299	StP19	89.1054	5.63673	34.4865	3
C418S0300	StP19	87.7356	6.54519	32.9464	3
C418S0301	StP19	88.9555	5.6044	34.189	1
C418S0302	StP19	90.1348	5.24125	35.5438	1
C418S0303	StP19	89.4211	5.99729	31.3076	4
C418S0304	StP19	86.2345	6.04545	26.2951	2
C418S0305	StP19	89.9016	5.41757	37.5212	1
C418S0306	StP19	88.4721	5.78141	28.9749	2
C418S0307	StP19	88.9046	5.84174	40.8289	1
C418S0308	StP19	88.9859	5.66269	31.8683	3
C418S0309	StP19	89.2099	5.431	37.5225	2
C418S0310	StP19	89.5537	5.71246	33.9604	3
C418S0311	StP19	87.2277	5.86792	40.044	2
C418S0312	StP19	89.299	5.58397	38.8519	2
C418S0313	StP19	90.2651	5.27772	34.9353	2
C418S0314	StP19	88.2588	5.7872	37.2481	1
C418S0315	StP19	87.9599	6.39853	39.75	2
C418S0316	StP19	89.3858	5.48823	36.4769	2
C418S0317	StP19	87.6423	5.95197	34.9151	2
C418S0318	StP19	86.4372	6.89247	31.9595	2
C418S0319	StP19	89.9216	5.35496	31.1099	3
C418S0320	StP19	89.3941	5.52344	31.9666	2
C418S0321	StP19	86.714	7.13625	27.6981	3
C418S0322	StP19	89.9384	5.21373	30.8888	4
C418S0323	StP19	85.1966	7.1152	34.5131	3
C418S0324	StP19	85.096	6.68977	33.3229	1
C418S0325	StP19	89.9599	5.42424	38.0639	1
C418S0326	StP19	87.0027	7.04185	33.7807	3
C418S0327	StP19	87.0582	6.79867	38.6391	2
C418S0328	StP19	85.598	6.17724	30.0307	1
C418S0329	StP19	87.2148	5.92624	31.8204	2
C418S0330	StP19	89.08	5.52727	34.1972	2
C418S0331	StP19	86.1157	6.74369	33.6779	2
C418S0332	StP19	90.4005	5.22455	29.874	2
C418S0333	StP19	90.1318	5.20104	37.4831	2
C418S0334	StP19	85.564	7.60944	39.0232	2
C418S0335	StP19	89.5241	5.6823	28.2235	3
C418S0336	StP19	88.3745	6.13224	28.7086	3
C418S0337	StP19	88.6025	5.89044	33.2929	4
C418S0338	StP19	89.1934	5.55132	33.2802	2
C418S0339	StP19	86.0386	7.16775	30.3407	3
C418S0340	StP19	85.9385	7.01518	28.6541	2
C418S0341	StP19	86.277	7.06187	35.7292	1
C418S0342	StP19	88.5328	5.63807	34.6094	2
C418S0343	StP19	88.622	5.628	31.429	3
C418S0344	StP19	87.434	5.91407	27.9624	2
C418S0345	StP19	89.4078	5.33817	34.6828	1
C418S0346	StP19	89.0478	5.59758	31.7719	2
C418S0347	StP19	89.7245	5.552	30.3086	3
C418S0348	StP19	89.5939	5.5423	31.8947	3
C418S0349	StP19	88.6827	5.78209	30.0955	2
C418S0350	StP19	89.3915	5.78948	31.4888	3
C418S0351	StP19	89.9272	5.08612	32.6067	2
C418S0352	StP19	88.8864	5.79252	33.7891	3
C418S0353	StP19	86.4255	6.21977	28.8529	2
C418S0354	StP19	83.1698	6.124	20.5731	2
C418S0355	StP19	88.8563	5.47779	31.4096	2
C418S0356	StP19	89.7121	5.24452	29.2356	2
C418S0357	StP19	87.3642	6.22107	27.427	3
C418S0358	StP19	84.0484	8.55477	30.4453	2
C418S0359	StP19	88.9717	5.55493	32.3083	3
C418S0361	StP19	86.5747	6.28416	29.8147	2
C418S0362	StP19	88.6919	6.29115	35.7463	1
C418S0363	StP19	89.2354	5.45824	29.4511	2
C418S0365	StP19	88.1991	6.23744	33.8332	3
C418S0366	StP19	87.1151	5.90569	35.0725	1
C418S0367	StP19	86.0762	6.46715	28.1681	1
C418S0369	StP19	90.8712	5.11804	33.3026	2
C418S0370	StP19	86.7234	5.67787	27.7249	2
C418S0371	StP19	86.2465	6.00224	28.9823	2
C418S0372	StP19	86.6413	5.79791	27.7433	1
C418S0373	StP19	89.7091	5.3533	28.9811	5
C418S0374	StP19	90.9252	5.08988	36.2495	2
C418S0375	StP19	78.6382	6.71406	13.8614	1
C418S0376	StP19	87.4721	6.53353	30.4899	4
C418S0377	StP19	84.1859	7.70612	31.661	2
C418S0378	StP19	89.107	5.26965	32.9978	2
C418S0379	StP19	87.2609	5.84762	31.307	1
C418S0380	StP19	90.1557	5.61778	35.6207	2
C418S0381	StP19	88.8801	6.15594	30.9384	3
C418S0382	StP19	86.6177	6.68038	32.0788	3
C418S0383	StP19	90.4557	5.20063	31.945	3
C418S0384	StP19	88.4521	5.70112	30.603	2
C418S0385	StP19	87.8361	5.87273	31.0095	2
C418S0386	StP19	84.8158	8.29722	29.5196	3
C418S0387	StP19	90.3767	5.15772	30.8127	3
C418S0388	StP19	89.2592	5.48373	36.9564	2
C418S0389	StP19	90.6642	5.37117	33.8783	2
C418S0391	StP19	89.5514	5.38849	29.0778	2
C418S0392	StP19	90.1493	4.97996	30.6454	3
C418S0393	StP19	87.6154	6.46766	33.6681	2
C418S0394	StP19	90.0987	5.27513	29.9447	3
C418S0395	StP19	85.9043	6.6986	29.6579	2
C418S0396	StP19	89.1584	5.85819	29.4386	3
C418S0397	StP19	88.0328	5.95833	28.9674	1
C418S0398	StP19	87.7754	5.84704	26.8779	2
C418S0399	StP19	86.4404	6.49391	30.958	2
C418S0400	StP19	84.0737	6.13054	22.1193	2
C418S0401	StP19	88.7231	5.99861	29.3784	1
C418S0402	StP19	87.9228	6.07122	31.8119	1
C418S0403	StP19	87.3153	6.4158	28.2187	2
C418S0404	StP19	89.884	5.1919	31.4985	2
C418S0405	StP19	89.289	5.67112	31.0497	2
C418S0406	StP19	88.6767	5.57743	32.1152	2
C418S0407	StP19	89.3165	5.37751	35.8886	1
C418S0408	StP19	87.6737	6.18224	31.2209	3
C418S0409	StP19	88.1795	5.81624	33.1495	2
C418S0410	StP19	72.0133	12.3741	30.3857	3
C418S0413	StP19	92.1422	4.48467	33.9203	2
C418S0414	StP19	91.4274	5.00391	33.3252	2
C418S0416	StP19	93.9349	3.56254	31.041	1
C418S0417	StP19	92.6341	4.45634	33.059	2
C418S0418	StP19	92.5334	4.35213	31.889	2
C418S0419	StP19	90.9779	5.3699	31.5587	2
C418S0420	StP19	90.4476	5.34592	29.4854	2
C418S0421	StP19	91.5452	4.79556	31.8423	2
C418S0422	StP19	92.8335	4.17815	33.154	3
C418S0423	StP19	93.4589	3.96764	29.9449	4
C418S0426	StP19	90.4354	5.2829	35.8912	2
C418S0427	StP19	93.2892	4.01562	35.5272	2
C418S0428	StP19	92.5149	4.0798	28.8138	2
C418S0429	StP19	92.1896	4.32031	33.264	1
C418S0430	StP19	92.1337	4.37696	32.4876	2
C418S0431	StP19	90.2775	5.37146	32.3325	2
C418S0432	StP19	91.9341	4.54396	31.7672	2
C418S0434	StP19	92.8319	4.208	34.2902	2
C418S0435	StP19	89.4244	5.71014	28.4406	5
C418S0436	StP19	92.377	4.56772	27.7313	5
C418S0437	StP19	92.3156	4.28153	32.4675	2
C418S0439	StP19	93.475	4.14705	34.0164	2
C418S0440	StP19	93.8018	3.77307	32.5054	2
C418S0441	StP19	89.6224	6.00295	34.8558	3
C418S0442	StP19	92.284	4.41056	35.2487	2
C418S0443	StP19	91.4467	4.81608	35.6357	2
C418S0444	StP19	93.6945	3.84722	35.5312	1
C418S0445	StP19	93.2911	4.21143	34.8455	3
C418S0446	StP19	90.0329	5.26321	29.3996	4
C418S0447	StP19	92.0868	4.5712	32.6633	3
C418S0448	StP19	93.2232	4.23254	32.6585	4
C418S0449	StP19	93.2985	4.04943	34.1377	2
C418S0450	StP19	94.2634	3.54897	29.7468	4
C418S0451	StP19	92.2808	4.57491	33.4139	1
C418S0452	StP19	93.3086	4.1693	34.1732	1
C418S0453	StP19	91.6567	4.79663	31.8636	3
C418S0454	StP19	92.1421	4.18106	30.3417	1
C418S0456	StP19	91.4491	4.77031	30.9024	2
C418S0457	StP19	92.504	4.60128	28.9351	3
C418S0458	StP19	93.2349	3.94808	31.7648	2
C418S0460	StP19	93.6305	3.7478	33.463	2
C418S0461	StP19	94.1913	3.67135	31.9442	4
C418S0463	StP19	95.235	3.02693	37.176	2
C418S0464	StP19	92.3034	4.41347	32.6583	3
C418S0465	StP19	92.0874	4.74247	34.0225	2
C418S0466	StP19	91.6123	4.94653	40.6346	2
C418S0467	StP19	92.0325	4.74245	30.19	3
C418S0468	StP19	94.7782	3.27247	27.7259	4
C418S0469	StP19	92.377	4.38631	33.7472	2
C418S0470	StP19	89.2266	5.34792	28.6675	1
C418S0471	StP19	91.1718	4.70513	30.8519	1
C418S0472	StP19	93.3529	4.02379	34.4706	3
C418S0473	StP19	92.0736	4.41383	35.0841	1
C418S0474	StP19	93.3461	3.83668	33.0578	2
C418S0475	StP19	94.3477	3.52769	37.7654	2
C418S0476	StP19	91.0602	5.02553	35.4314	2
C418S0477	StP19	93.2272	4.10823	33.4464	2
C418S0478	StP19	94.1874	3.61336	37.2471	2
C418S0479	StP19	91.4459	4.99504	34.0983	3
C418S0480	StP19	94.1501	3.58198	35.0397	NA
C418S0481	StP19	91.7869	4.59918	35.6614	2
C418S0482	StP19	89.8489	6.2513	35.3477	3
C418S0483	StP19	94.7593	3.33883	29.349	3
C418S0484	StP19	91.9064	4.64956	36.0517	1
C418S0485	StP19	92.7052	4.07716	32.4219	1
C418S0486	StP19	91.5408	5.03585	32.0972	2
C418S0487	StP19	92.9767	4.18279	33.6136	2
C418S0488	StP19	89.7602	5.58856	38.4254	1
C418S0489	StP19	93.391	3.79859	32.4577	2
C418S0490	StP19	93.2603	4.27626	34.9005	2
C418S0491	StP19	93.1725	4.00402	33.3915	2
C418S0492	StP19	93.669	3.77958	33.6031	2
C418S0493	StP19	92.7418	4.23964	32.0123	3
C418S0494	StP19	88.1013	6.68539	35.9046	2
C418S0495	StP19	92.6314	4.28607	28.3625	2
C418S0496	StP19	92.7194	4.39607	34.3422	2
C418S0497	StP19	91.1384	5.11617	30.9262	3
C418S0498	StP19	94.8242	3.1931	34.4608	3
C418S0499	StP19	93.0078	4.08869	32.2285	2
C418S0500	StP19	93.2397	3.90012	31.0344	4
C418S0501	StP19	93.1507	4.00756	35.0652	2
C418S0502	StP19	92.9722	4.14018	29.2066	3
C418S0503	StP19	88.8518	6.34393	30.929	2
C418S0504	StP19	90.6665	5.50329	36.4555	2
C418S0505	StP19	94.4904	3.41861	35.2132	3
C418S0506	StP19	91.9629	4.48105	30.6815	2
C418S0507	StP19	93.1243	3.95944	34.7053	2
C418S0508	StP19	92.7763	4.44751	31.879	3
C418S0509	StP19	94.5625	3.39343	29.8418	2
C418S0510	StP19	93.422	3.67595	35.6254	2
C418S0511	StP19	93.5342	3.93846	32.6832	1
C418S0512	StP19	92.8124	4.43249	36.3605	1
C418S0514	StP19	92.4782	3.97148	34.5976	2
C418S0515	StP19	91.3744	4.66975	33.3277	2
C418S0516	StP19	91.5399	4.68049	33.1167	2
C418S0517	StP19	92.1644	4.41515	33.2033	2
C418S0518	StP19	94.32	3.61624	40.7701	1
C418S0519	StP19	91.4323	5.1182	35.3137	2
C418S0520	StP19	84.9214	6.09201	18.267	1
C418S0521	StP19	92.1893	4.44262	33.3355	1
C418S0522	StP19	91.4616	4.99435	33.2836	3
C418S0523	StP19	90.6643	4.4708	29.1488	2
C418S0524	StP19	94.1521	3.68887	33.1006	2
C418S0525	StP19	90.0846	5.52183	35.7118	2
C418S0526	StP19	93.5622	3.70288	31.073	2
C418S0527	StP19	91.5527	5.00795	33.8242	2
C418S0528	StP19	94.5736	3.4754	34.2799	2
C418S0529	StP19	92.1364	4.58478	36.2128	2
C418S0531	StP19	93.8352	3.72921	32.7235	2
C418S0532	StP19	92.6434	4.18505	33.6087	2
C418S0533	StP19	93.2621	4.06814	31.3898	2
C418S0534	StP19	91.6103	4.78711	32.873	3
C418S0535	StP19	90.6458	5.29277	34.389	1
C418S0536	StP19	91.6307	4.92366	31.8295	2
C418S0537	StP19	93.3535	3.75434	34.1785	2
C418S0538	StP19	92.4521	4.20847	29.7551	2
C418S0539	StP19	93.5368	3.97808	31.0399	3
C418S0540	StP19	88.9078	5.23796	25.4827	1
C418S0541	StP19	91.217	4.86681	26.7008	1
C418S0542	StP19	93.396	3.77412	30.7355	3
C418S0543	StP19	90.3973	5.33562	34.5845	1
C418S0544	StP19	93.2277	3.81384	28.2984	2
C418S0545	StP19	93.0703	4.12388	37.0045	1
C418S0546	StP19	88.7512	5.71447	24.5205	2
C418S0548	StP19	90.9775	5.08316	36.1524	2
C418S0549	StP19	93.1236	4.27558	27.4251	2
C418S0550	StP19	93.2653	3.97167	33.358	2
C418S0551	StP19	91.1636	5.20249	31.5309	3
C418S0552	StP19	91.8724	4.62887	30.4566	2
C418S0553	StP19	92.3456	4.62326	36.1645	2
C418S0554	StP19	91.6479	4.42982	29.3559	2
C418S0555	StP19	90.7163	4.85571	31.4663	2
C418S0556	StP19	94.0288	3.78927	32.772	2
C418S0557	StP19	93.5357	3.96964	36.8991	1
C418S0559	StP19	92.6486	4.14575	30.6244	3
C418S0560	StP19	92.566	4.20176	30.7248	3
C418S0561	StP19	94.6447	3.4591	31.7741	3
C418S0562	StP19	92.6981	4.12937	31.3783	4
C418S0563	StP19	93.1772	3.86333	29.5522	3
C418S0564	StP19	92.1074	4.68056	34.1443	2
C418S0565	StP19	94.5592	3.37158	25.9832	4
C418S0566	StP19	91.6667	4.08734	25.952	2
C418S0567	StP19	93.8969	3.78693	31.514	3
C418S0568	StP19	91.3609	4.8851	33.5092	2
C418S0569	StP19	90.0862	5.56245	34.6401	3
C418S0570	StP19	90.5629	5.26679	33.0028	2
C418S0571	StP19	89.8481	5.40165	35.4161	1
C418S0572	StP19	92.7387	4.39734	30.207	5
C418S0573	StP19	93.6182	3.68085	27.6209	2
C418S0574	StP19	93.4022	4.0603	30.9178	2
C418S0575	StP19	92.9534	4.28075	33.5524	2
C418S0576	StP19	91.3333	5.20817	37.0629	2
C418S0577	StP19	92.3266	4.56887	36.3653	2
C418S0578	StP19	91.9354	4.57588	35.3367	2
C418S0579	StP19	89.5716	5.7858	32.1646	2
C418S0580	StP19	93.1392	4.13554	34.2136	2
C418S0581	StP19	91.9146	4.75213	36.4614	2
C418S0582	StP19	90.7459	4.71016	28.0052	1
C418S0583	StP19	92.264	4.41838	34.2302	1
C418S0585	StP19	92.3831	4.51355	32.7792	2
C418S0586	StP19	91.5644	4.76807	30.9048	3
C418S0587	StP19	91.0352	5.17406	30.1564	3
C418S0589	StP19	92.3761	4.29838	29.317	3
C418S0590	StP19	91.9603	4.57911	32.882	3
C418S0591	StP19	91.8962	4.39543	35.9513	2
C418S0592	StP19	92.628	4.63345	27.4986	4
C418S0593	StP19	92.7606	4.30573	32.4094	4
C418S0594	StP19	85.7796	7.4914	29.7118	NA
C418S0595	StP19	92.259	4.33142	34.908	2
C418S0596	StP19	93.7165	3.6557	32.1856	2
C418S0597	StP19	86.0895	8.14261	34.2946	2
C418S0598	StP19	93.3724	3.91011	27.5986	4
C418S0599	StP19	91.2866	4.46432	28.185	2
C418S0600	StP19	91.8656	4.61962	30.9206	2
C418S0601	StP19	88.9693	6.57503	35.6081	3
C418S0602	StP19	94.4342	3.60587	36.3594	2
C418S0603	StP19	91.3161	5.035	30.5448	2
C418S0604	StP19	91.7067	4.81232	37.4087	2
C418S0605	StP19	93.1533	4.12862	39.5662	2
C418S0606	StP19	93.7529	3.65621	35.2203	2
C418S0607	StP19	91.5421	4.96581	38.0051	2
C418S0608	StP19	95.0568	3.11942	37.8397	3
C418S0609	StP19	90.0555	5.7474	34.2105	3
C418S0610	StP19	92.3101	4.48236	38.4749	2
C418S0611	StP19	93.0758	4.36522	39.5737	2
C418S0612	StP19	92.9345	4.43494	36.7213	3
C418S0613	StP19	91.4723	5.04402	34.8362	2
C418S0614	StP19	94.132	3.63974	38.6749	2
C418S0615	StP19	91.7397	4.74931	37.1952	3
C418S0616	StP19	93.5074	4.11591	34.3113	2
C418S0617	StP19	94.3021	3.72088	29.4425	4
C418S0618	StP19	63.2002	15.441	32.6539	3
C418S0619	StP19	85.636	7.29342	29.3274	4
C418S0621	StP19	90.4939	5.40003	34.9973	4
C418S0622	StP19	85.3908	7.79743	32.2516	2
C418S0623	StP19	90.0703	5.21405	34.7492	2
C418S0624	StP19	83.2665	8.72413	33.6022	2
C418S0625	StP19	90.7046	5.26508	35.9281	1
C418S0626	StP19	90.8026	5.00241	32.7594	2
C418S0627	StP19	89.9294	5.59352	32.6921	3
C418S0628	StP19	89.1268	5.50874	33.4011	2
C418S0629	StP19	91.3141	4.98131	35.713	1
C418S0630	StP19	89.0307	5.64862	36.6289	2
C418S0631	StP19	88.6082	6.2891	34.9708	2
C418S0632	StP19	88.6942	5.82748	35.0552	2
C418S0633	StP19	86.9774	6.42249	34.7499	2
C418S0634	StP19	89.3294	5.796	40.4939	2
C418S0635	StP19	89.5606	5.91996	36.1149	2
C418S0636	StP19	90.9743	5.40146	36.7574	3
C418S0637	StP19	91.1066	5.16841	36.8952	2
C418S0638	StP19	92.1907	4.6537	36.0488	3
C418S0639	StP19	89.1679	5.61133	34.6065	2
C418S0640	StP19	89.0491	5.98323	35.9197	2
C418S0641	StP19	91.5436	5.08526	33.5401	2
C418S0642	StP19	88.6538	5.64198	30.1438	2
C418S0643	StP19	91.0841	5.05077	31.1354	2
C418S0646	StP19	93.9743	4.04887	28.7357	3
C418S0648	StP19	89.7492	5.30979	29.5846	3
C418S0649	StP19	89.4017	5.24422	35.2949	2
C418S0650	StP19	87.6869	6.46469	38.2271	2
C418S0651	StP19	90.4994	5.43054	39.3265	2
C418S0652	StP19	85.3058	7.35542	36.6502	3
C418S0653	StP19	89.3294	5.95587	32.4312	3
C418S0654	StP19	82.6263	6.33028	17.1748	2
C418S0655	StP19	91.9587	4.82488	32.9544	3
C418S0657	StP19	89.4313	5.93615	35.1419	3
C418S0658	StP19	91.4192	4.91657	31.649	NA
C418S0659	StP19	91.9416	4.54592	31.0511	NA
C418S0660	StP19	89.741	5.50148	28.4205	NA
C418S0661	StP19	90.6256	5.60595	29.3301	NA
C418S0662	StP19	91.4394	4.93104	34.0648	NA
C418S0663	StP19	88.5538	5.9969	35.3924	NA
C418S0664	StP19	90.8802	5.0005	37.8301	NA
C418S0665	StP19	90.7253	5.43358	34.761	NA
C418S0666	StP19	91.4089	4.80389	36.3473	NA
C418S0667	StP19	89.6507	5.59184	33.5921	NA
C418S0668	StP19	90.0157	5.35763	29.767	NA
C418S0669	StP19	91.7976	4.98326	34.2823	NA
C418S0670	StP19	90.8079	5.31375	32.4076	NA
C418S0671	StP19	89.4719	5.66763	31.7386	NA
C418S0672	StP19	90.2184	5.56085	34.2093	NA
C418S0673	StP19	89.8398	5.64712	35.8956	NA
C418S0674	StP19	91.9254	4.68909	35.7447	NA
C418S0675	StP19	90.6124	5.25358	32.8041	NA
C418S0676	StP19	91.3128	5.02126	31.0464	NA
C418S0677	StP19	89.5275	5.33218	29.5147	NA
C418S0678	StP19	90.0372	5.21733	31.3	NA
C418S0679	StP19	90.6447	5.25181	33.078	NA
C418S0680	StP19	89.6789	5.80274	32.899	NA
C418S0681	StP19	87.7566	6.91202	30.5176	NA
C418S0682	StP19	86.5448	6.93761	29.5923	NA
C418S0683	StP19	89.2757	6.06086	32.0124	NA
C418S0684	StP19	87.4906	6.24994	27.7052	NA
C418S0685	StP19	90.0855	5.36616	32.2615	NA
C418S0686	StP19	88.9269	5.87371	29.1107	NA
C418S0687	StP19	91.0094	5.28185	32.6641	NA
C418S0688	StP19	91.4016	5.15613	37.2375	NA
C418S0689	StP19	88.3147	5.99238	36.0361	NA
C418S0690	StP19	85.4807	6.70375	28.8667	NA
C418S0691	StP19	89.3064	5.95337	34.322	NA
C418S0692	StP19	87.8475	7.00823	36.4771	NA
C418S0693	StP19	89.1752	5.56327	34.7398	NA
C418S0694	StP19	92.5836	4.34026	34.667	NA
C418S0695	StP19	89.7953	5.33639	32.428	NA
C418S0696	StP19	85.4976	7.46053	33.3801	NA
C418S0697	StP19	88.3909	5.9373	30.7751	NA
C418S0698	StP19	90.597	5.43234	37.0557	NA
C418S0699	StP19	90.8591	4.91064	34.908	NA
C418S0700	StP19	90.3658	5.58376	37.4961	NA
C418S0701	StP19	92.4683	4.49202	37.6057	NA
C418S0702	StP19	91.1413	5.07138	36.7286	NA
C418S0703	StP19	89.8258	5.41271	35.5082	NA
C418S0704	StP19	88.1028	5.92125	31.2152	NA
C418S0705	StP19	91.3207	4.79231	33.0915	NA
C418S0706	StP19	92.0472	4.49302	33.8852	NA
C418S0707	StP19	91.7946	4.92451	38.8059	NA
C418S0708	StP19	85.8851	7.34313	31.2657	NA
C418S0709	StP19	88.0421	6.31943	32.7075	NA
C418S0710	StP19	89.5433	5.85555	41.4456	NA
C418S0711	StP19	87.8377	6.19865	37.175	NA
C418S0712	StP19	91.0189	5.50764	35.262	NA
C418S0713	StP19	88.2795	6.56442	34.6207	NA
C418S0714	StP19	91.0172	4.85741	37.7691	NA
C418S0715	StP19	89.0155	6.19144	35.5583	NA
C418S0716	StP19	91.3773	4.90051	35.178	NA
C418S0717	StP19	87.8097	6.44217	33.1517	NA
C418S0718	StP19	84.9129	6.24279	23.9248	NA
C418S0719	StP19	90.2709	5.6466	33.9235	NA
C418S0720	StP19	87.6038	6.41856	31.2411	NA
C418S0721	StP19	89.7331	5.57081	35.7873	NA
C418S0722	StP19	87.4689	5.95969	27.2907	NA
C418S0723	StP19	88.4355	6.14716	36.2436	NA
C418S0724	StP19	87.3567	6.43054	35.6645	NA
C418S0725	StP19	91.0222	5.22431	31.196	NA
C418S0726	StP19	91.5892	5.0173	31.2934	NA
C418S0727	StP19	87.328	6.79071	37.0009	NA
C418S0728	StP19	90.6169	5.27274	30.3134	NA
C418S0729	StP19	86.9515	6.94705	37.0786	NA
C418S0731	StP19	89.1731	5.87074	35.1523	NA
C418S0732	StP19	88.7857	5.80313	34.7559	NA
C418S0733	StP19	89.5323	5.73946	31.3176	NA
C418S0734	StP19	92.1527	4.75538	31.5863	NA
C418S0735	StP19	91.0085	5.09052	36.4309	NA
C418S0736	StP19	89.4357	5.55268	36.0803	NA
C418S0737	StP19	84.6365	7.45292	32.1249	NA
C418S0738	StP19	90.4845	5.31065	34.9746	NA
C418S0739	StP19	90.0764	5.3139	34.6202	NA
C418S0740	StP19	88.1021	6.20855	36.5592	NA
C418S0741	StP19	88.9315	6.08207	31.0295	NA
C418S0742	StP19	90.1848	5.3203	35.5218	NA
C418S0743	StP19	92.1249	4.74231	32.8295	NA
C418S0744	StP19	90.9495	5.11217	33.0886	NA
C418S0745	StP19	90.5462	5.40052	33.8378	NA
C418S0746	StP19	90.1565	5.54365	37.7827	NA
C418S0747	StP19	90.2269	5.22544	27.8351	NA
C418S0748	StP19	88.8059	5.78879	31.6218	NA
C418S0749	StP19	87.343	6.35621	35.4087	NA
C418S0750	StP19	90.8034	4.959	31.687	NA
C418S0751	StP19	90.2154	5.43444	32.8159	NA
C418S0752	StP19	90.4247	5.39463	33.0674	NA
C418S0753	StP19	90.8151	5.2169	30.3205	NA
C418S0754	StP19	89.6388	5.57171	30.5961	NA
C418S0755	StP19	87.9992	6.17612	31.4455	NA
C418S0756	StP19	87.927	6.43152	33.7941	NA
C418S0757	StP19	90.1033	5.40443	31.5053	NA
C418S0758	StP19	91.1203	4.91072	30.4521	NA
C418S0759	StP19	90.1787	5.23645	35.3727	NA
C418S0760	StP19	92.4601	4.59759	34.2448	NA
C418S0761	StP19	88.6949	6.04002	35.8022	NA
C418S0762	StP19	91.0253	5.06137	35.9079	NA
C418S0763	StP19	89.0947	5.78761	32.3908	NA
C418S0764	StP19	90.8204	5.19094	32.4149	NA
C418S0765	StP19	84.5502	6.13924	25.2732	NA
C418S0766	StP19	89.5666	5.60725	35.4968	NA
C418S0767	StP19	88.1124	6.2405	35.0663	NA
C418S0768	StP19	89.4663	5.84688	34.6802	NA
C418S0769	StP19	88.3699	6.42787	33.9434	NA
C418S0770	StP19	88.5425	6.30678	34.1124	NA
C418S0771	StP19	90.2317	5.26125	36.738	NA
C418S0001	StP20	66.3913	14.4059	33.3135	1
C418S0002	StP20	87.9659	5.50845	36.4762	2
C418S0003	StP20	86.9713	6.30727	31.2212	3
C418S0004	StP20	87.3486	5.76578	26.1115	2
C418S0005	StP20	84.7958	6.56372	25.5058	2
C418S0006	StP20	81.3836	6.97952	22.8244	2
C418S0007	StP20	87.2842	5.28752	29.0356	2
C418S0008	StP20	87.865	5.422	31.3896	1
C418S0009	StP20	85.9322	6.06539	28.1963	1
C418S0010	StP20	86.6879	6.10067	26.489	4
C418S0011	StP20	86.0539	6.01374	28.7669	1
C418S0012	StP20	85.559	6.18686	29.538	4
C418S0013	StP20	85.491	5.7606	21.9053	1
C418S0014	StP20	85.0432	6.81558	27.4245	3
C418S0015	StP20	82.8222	7.69342	26.4534	1
C418S0016	StP20	86.0216	6.95819	24.7306	5
C418S0017	StP20	87.5157	5.81432	26.4715	2
C418S0018	StP20	81.4876	7.314	22.7217	1
C418S0019	StP20	79.3338	5.8471	14.6715	1
C418S0020	StP20	86.5383	5.81941	29.2287	1
C418S0021	StP20	87.936	5.25013	31.7645	1
C418S0022	StP20	86.827	6.15971	30.6109	1
C418S0023	StP20	84.7813	7.33742	31.8019	3
C418S0024	StP20	86.5505	5.8867	26.1156	1
C418S0025	StP20	86.251	6.11304	30.6312	3
C418S0026	StP20	87.4698	5.84381	29.9754	2
C418S0027	StP20	87.0821	6.01266	27.2041	1
C418S0028	StP20	85.7678	6.43868	36.3733	2
C418S0029	StP20	85.2417	6.66952	26.6207	2
C418S0030	StP20	84.9671	6.60539	30.5132	1
C418S0031	StP20	85.1126	6.42143	27.5665	2
C418S0032	StP20	84.5234	5.77864	20.3058	2
C418S0033	StP20	80.1128	5.90852	15.7673	1
C418S0034	StP20	84.6351	6.99557	28.5142	3
C418S0035	StP20	84.9583	6.25194	28.2186	2
C418S0036	StP20	88.003	5.80378	24.1573	3
C418S0038	StP20	86.6538	5.64404	27.0909	2
C418S0040	StP20	86.1567	6.87239	31.512	3
C418S0041	StP20	87.8359	5.90896	29.426	3
C418S0042	StP20	87.2843	5.83118	26.9337	4
C418S0043	StP20	85.2111	7.31205	31.7747	2
C418S0044	StP20	86.3338	6.49174	28.3293	5
C418S0045	StP20	86.9394	6.13597	27.9835	3
C418S0046	StP20	87.4506	5.26169	29.2617	2
C418S0047	StP20	87.2877	6.35638	27.9026	2
C418S0048	StP20	87.6943	5.94371	30.2838	2
C418S0049	StP20	85.0725	6.87539	33.0826	2
C418S0050	StP20	87.4543	6.17986	32.0266	2
C418S0051	StP20	88.0161	5.6843	32.7176	2
C418S0052	StP20	87.3821	5.57918	30.8471	3
C418S0053	StP20	85.4567	7.31622	28.896	4
C418S0054	StP20	85.4032	6.63568	28.9763	2
C418S0055	StP20	86.7232	6.34042	33.294	2
C418S0056	StP20	87.7964	5.74049	31.3004	2
C418S0057	StP20	86.9323	5.52438	28.9594	1
C418S0058	StP20	87.9853	5.63253	30.904	3
C418S0059	StP20	87.8681	5.40484	31.9303	2
C418S0061	StP20	87.2771	6.08194	28.453	2
C418S0062	StP20	85.6793	6.65321	33.2901	2
C418S0063	StP20	88.4002	5.16554	31.9764	1
C418S0064	StP20	86.3113	6.03207	30.7079	3
C418S0065	StP20	86.611	5.98053	31.7143	2
C418S0066	StP20	86.2111	6.22267	33.032	1
C418S0067	StP20	87.7761	5.84351	26.5946	5
C418S0068	StP20	86.9662	6.11714	29.1339	2
C418S0070	StP20	85.8431	6.1189	29.9921	2
C418S0071	StP20	84.4802	7.58716	28.2088	4
C418S0073	StP20	87.1959	5.93688	32.4132	1
C418S0074	StP20	82.846	7.33273	27.4144	1
C418S0075	StP20	88.1143	5.4473	28.9365	NA
C418S0076	StP20	85.5445	6.71567	28.9418	3
[truncated: 681 more rows]

## Sheet: Trait variance components
	Variance								Locations	2
Trait	Genetic (G)	Location (L)	Year (Y)	G x L	G x Y	Error	H		Years	2
L*_BLUE	1.88935	0.004581	0.077013	0	0.0092004	9.22564	0.449806
a*_BLUE	0.269495	6e-05	0.081056	0.0009537	0.0005622	0.973099	0.524791
b*_BLUE	2.12366	0.00251076	0.0790388	0.0108752	1.23e-07	12.3292	0.407504
V_BLUE	0.326604	0.0289269	0.00212366	0.0560525	0.000587348	0.263165	0.776306

## Sheet: Narrow sense heritabilities
Trait	Env	H	SE		Estimated in ASReml-R
L	Crk19	0.753719	0.272228
a	Crk19	0.81006	0.0559256
b	Crk19	0.808882	0.206053
V	Crk19	0.816378	0.061425
L	Crk20	0.654577	0.365624
a	Crk20	0.714088	0.137942
b	Crk20	0.822663	0.185779
V	Crk20	0.810222	0.0796546
L	StP19	0.582198	0.537867
a	StP19	0.746056	0.107823
b	StP19	0.877573	0.117004
V	StP19	0.895401	0.0693189
L	StP20	0.805694	0.212288
a	StP20	0.824382	0.0474614
b	StP20	0.71159	0.317128
V	StP20	0.83603	0.0574526

## Sheet: PC model selection BIC values
Trait	Number of PCs/Covariates	BIC (larger is better) - Schwarz 1978	log Likelihood Function Value		GWAS model fit with up to 10 PCs for each trait
L*	0	-1261.24	-1251.56
L*	1	-1263.79	-1250.88
L*	2	-1266.98	-1250.84
L*	3	-1270.18	-1250.82
L*	4	-1273.27	-1250.67
L*	5	-1276.49	-1250.67
L*	6	-1279.55	-1250.5
L*	7	-1282.75	-1250.47
L*	8	-1286.01	-1250.5
L*	9	-1289.03	-1250.3
L*	10	-1292.08	-1250.12
a*	0	-554.955	-545.272
a*	1	-557.975	-545.064
a*	2	-561.212	-545.074
a*	3	-564.439	-545.074
a*	4	-567.402	-544.809
a*	5	-570.349	-544.528
a*	6	-573.622	-544.574
a*	7	-576.707	-544.431
a*	8	-579.749	-544.245
a*	9	-582.78	-544.049
a*	10	-585.638	-543.68
b*	0	-1407.7	-1398.02
b*	1	-1410.12	-1397.21
b*	2	-1413.35	-1397.21
b*	3	-1416.15	-1396.79
b*	4	-1419.23	-1396.64
b*	5	-1420.61	-1394.79
b*	6	-1423.39	-1394.34
b*	7	-1425.61	-1393.34
b*	8	-1428.65	-1393.15
b*	9	-1431.95	-1393.22
b*	10	-1434.24	-1392.28
V	0	-545.783	-536.153
V	1	-548.683	-535.843
V	2	-551.275	-535.225
V	3	-554.46	-535.2
V	4	-557.397	-534.927
V	5	-560.547	-534.867
V	6	-563.087	-534.197
V	7	-566.285	-534.185
V	8	-569.182	-533.872
V	9	-572.41	-533.89
V	10	-575.641	-533.911

## Sheet: NCBI BLAST results
Query	Subject	% identity	alignment length	mismatches	gap opens	q. start	q. end	s. start	s. end	evalue	bit score	% positives
Thint.02G0288100.1.p	XP_020166006.1	100	154	0	0	1	154	1	154	1.33e-109	318	100
Thint.02G0288100.1.p	XP_037450513.1	99.351	154	1	0	1	154	1	154	2.55e-109	317	100
Thint.02G0288100.1.p	EMS52961.1	99.351	154	1	0	1	154	1	154	1.66e-108	315	99.35
Thint.02G0288100.1.p	XP_004985757.1	96.104	154	6	0	1	154	1	154	7.93e-107	311	99.35
Thint.02G0288100.1.p	XP_003574023.1	97.403	154	4	0	1	154	1	154	1.79e-106	310	98.05
Thint.02G0288100.1.p	RLN43319.1	96.104	154	6	0	1	154	1	154	1.99e-106	310	98.7
Thint.02G0288100.1.p	XP_025791931.1	95.455	154	7	0	1	154	2	155	1.66e-105	308	98.7
Thint.02G0288100.1.p	PUZ38749.1	95.455	154	7	0	1	154	1	154	2.04e-105	308	98.7
Thint.02G0288100.1.p	XP_004982930.1	96.078	153	6	0	2	154	4	156	3.32e-105	307	98.69
Thint.02G0288100.1.p	XP_039780055.1	94.156	154	9	0	1	154	1	154	3.82e-105	307	98.05
Thint.02G0288100.1.p	KAF8723037.1	95.425	153	7	0	2	154	4	156	1.35e-104	305	98.69
Thint.02G0288100.1.p	XP_039830004.1	94.156	154	9	0	1	154	2	155	1.54e-103	303	97.4
Thint.02G0288100.1.p	RLN18830.1	95.455	154	7	0	1	154	1	154	1.9e-96	285	98.7
Thint.02G0288100.1.p	XP_025795249.1	95.455	154	7	0	1	154	1	154	1.99e-96	285	98.7
Thint.02G0288100.1.p	GJM84748.1	95.455	154	7	0	1	154	1	154	6.22e-96	283	98.05
Thint.02G0288100.1.p	XP_039831702.1	94.805	154	8	0	1	154	1	154	7.83e-96	283	98.7
Thint.02G0288100.1.p	XP_044958223.1	94.805	154	8	0	1	154	1	154	1.21e-95	283	96.75
Thint.02G0288100.1.p	XP_039784059.1	94.805	154	8	0	1	154	2	155	1.55e-95	283	98.7
Thint.02G0288100.1.p	XP_003558841.1	94.156	154	9	0	1	154	1	154	1.67e-95	283	97.4
Thint.02G0288100.1.p	CAB3504686.1	90.196	153	7	1	2	154	3	147	1.93e-95	282	93.46
Thint.02G0288100.1.p	RLN39823.1	94.805	154	8	0	1	154	1	154	5.7e-95	281	98.05
Thint.02G0288100.1.p	KAG8091874.1	94.805	154	8	0	1	154	1	154	5.77e-95	281	98.05
Thint.02G0288100.1.p	XP_021307208.1	94.805	154	8	0	1	154	2	155	6.03e-95	281	98.05
Thint.02G0288100.1.p	XP_015613037.1	95.395	152	7	0	3	154	4	155	6.59e-95	281	98.68
Thint.02G0288100.1.p	KAF8672720.1	94.771	153	8	0	2	154	3	155	7.27e-95	281	98.69
Thint.02G0288100.1.p	XP_020197405.1	93.506	154	10	0	1	154	1	154	1.16e-94	280	97.4
Thint.02G0288100.1.p	XP_008801263.1	83.766	154	25	0	1	154	1	154	1.42e-94	280	93.51
Thint.02G0288100.1.p	XP_044384035.1	93.506	154	10	0	1	154	1	154	2.13e-94	280	96.75
Thint.02G0288100.1.p	CAD6205286.1	94.156	154	9	0	1	154	1	154	2.25e-94	280	98.05
Thint.02G0288100.1.p	XP_044983144.1	93.506	154	10	0	1	154	1	154	2.35e-94	280	97.4
Thint.02G0288100.1.p	EAY78848.1	94.737	152	8	0	3	154	4	155	3.3e-94	279	98.03
Thint.02G0288100.1.p	XP_037437164.1	92.857	154	11	0	1	154	1	154	3.81e-94	279	96.75
Thint.02G0288100.1.p	XP_037426729.1	93.506	154	10	0	1	154	1	154	4.29e-94	279	96.75
Thint.02G0288100.1.p	XP_006661844.1	94.079	152	9	0	3	154	4	155	5.12e-94	279	99.34
Thint.02G0288100.1.p	CAD6212827.1	94.156	154	9	0	1	154	1	154	5.84e-94	279	97.4
Thint.02G0288100.1.p	NP_001141601.1	94.805	154	8	0	1	154	1	154	3.06e-93	277	96.1
Thint.02G0288100.1.p	PWZ24359.1	94.805	154	8	0	1	154	29	182	4.71e-93	277	96.1
Thint.02G0288100.1.p	XP_010920287.1	82.468	154	27	0	1	154	1	154	6.31e-93	276	92.21
Thint.02G0288100.1.p	ACR38050.1	94.805	154	8	0	1	154	29	182	8.33e-93	277	96.1
Thint.02G0288100.1.p	KAF0929841.1	92.105	152	12	0	3	154	4	155	3.07e-92	274	96.05
Thint.02G0288100.1.p	TVU30429.1	95.333	150	7	0	1	150	43	192	6.56e-92	275	98
Thint.02G0288100.1.p	CAD6268598.1	83.766	154	25	0	1	154	1	154	6.62e-90	268	89.61
Thint.02G0288100.1.p	KAF0921842.1	91.447	152	13	0	3	154	80	231	1.1e-89	271	96.71
Thint.02G0288100.1.p	XP_042380687.1	81.818	154	28	0	1	154	1	154	1.9e-89	267	88.96
Thint.02G0288100.1.p	XP_002441773.2	83.117	154	26	0	1	154	1	154	6.13e-89	266	87.66
Thint.02G0288100.1.p	RRT61439.1	80.519	154	30	0	1	154	193	346	3.97e-86	266	90.91
Thint.02G0288100.1.p	XP_034594104.1	90.85	153	11	1	2	154	4	153	5.38e-86	258	94.12
Thint.02G0288100.1.p	PKA53902.1	80	145	29	0	10	154	8	152	1.09e-85	258	93.79
Thint.02G0288200.1.p	XP_020166005.1	96.121	232	9	0	1	232	1	232	6.45e-165	464	99.14
Thint.02G0288200.1.p	XP_037405884.1	95.69	232	10	0	1	232	1	232	8.21e-165	464	99.14
Thint.02G0288200.1.p	XP_044396187.1	96.552	232	8	0	1	232	1	232	6.53e-164	462	98.28
Thint.02G0288200.1.p	XP_044323826.1	95.259	232	11	0	1	232	1	232	9.8e-164	461	98.71
Thint.02G0288200.1.p	KAF6994505.1	94.894	235	9	1	1	232	1	235	6.9e-163	459	97.87
Thint.02G0288200.1.p	XP_037405878.1	94.468	235	10	1	1	232	1	235	1.57e-162	458	97.87
Thint.02G0288200.1.p	XP_037450490.1	95.69	232	10	0	1	232	1	232	9.2e-162	456	97.41
Thint.02G0288200.1.p	KAF6988939.1	95.319	235	8	1	1	232	1	235	1.35e-161	456	97.02
Thint.02G0288200.1.p	EMS52960.1	94.043	235	11	1	1	232	1	235	2.36e-161	456	97.45
Thint.02G0288200.1.p	XP_037450485.1	94.468	235	10	1	1	232	1	235	1.99e-159	451	96.17
Thint.02G0288200.1.p	VAH16144.1	94.397	232	8	1	1	232	1	227	5.08e-158	447	96.12
Thint.02G0288200.1.p	XP_037450496.1	93.966	232	9	1	1	232	1	227	1.44e-156	443	95.69
Thint.02G0288200.1.p	XP_044958215.1	92.672	232	14	1	1	232	1	229	7.21e-156	441	96.12
Thint.02G0288200.1.p	XP_044958210.1	91.489	235	14	2	1	232	1	232	1.39e-153	436	94.89
Thint.02G0288200.1.p	KAF0929834.1	80.435	230	45	0	1	230	1	230	1.47e-135	390	88.7
Thint.02G0288200.1.p	CAD6205285.1	81.057	227	43	0	3	229	2	228	1.35e-132	383	88.99
Thint.02G0288200.1.p	XP_021307205.1	80.263	228	43	2	3	229	2	228	6.54e-131	379	89.91
Thint.02G0288200.1.p	XP_010234801.2	83.654	208	34	0	5	212	2	209	7.59e-127	367	90.87
Thint.02G0288200.1.p	KAF0929833.1	83.854	192	31	0	1	192	1	192	1.93e-115	338	89.06
Thint.02G0288200.1.p	PUZ38750.1	80.423	189	37	0	3	191	2	190	4.83e-107	317	88.89
Thint.02G0288200.1.p	KAF6983355.1	97.368	152	4	0	81	232	1	152	6.76e-105	310	100
Thint.02G0288200.1.p	KAF6983354.1	95.484	155	4	1	81	232	1	155	1.84e-102	303	98.06
Thint.04G0151400.1.p	XP_020168690.1	100	203	0	0	1	203	1	203	2.17e-144	414	100
Thint.04G0151400.1.p	XP_044969602.1	100	203	0	0	1	203	1	203	3.14e-144	414	100
Thint.04G0151400.1.p	VAH43527.1	100	203	0	0	1	203	1	203	6.77e-144	410	100
Thint.04G0151400.1.p	XP_037481349.1	99.015	203	2	0	1	203	1	203	9.39e-143	410	100
Thint.04G0151400.1.p	VAH27739.1	99.015	203	2	0	1	203	1	203	1.92e-142	407	100
Thint.04G0151400.1.p	XP_003562633.1	97.044	203	6	0	1	203	1	203	4.41e-141	405	99.51
Thint.04G0151400.1.p	KQK15088.1	97.044	203	6	0	1	203	1	203	1.03e-140	402	99.51
Thint.04G0151400.1.p	RLN33914.1	95.074	203	10	0	1	203	1	203	2.7e-139	401	98.52
Thint.04G0151400.1.p	VAI17969.1	96.552	203	7	0	1	203	1	203	2.78e-139	401	98.52
Thint.04G0151400.1.p	VAI17967.1	96.552	203	7	0	1	203	1	203	3e-139	400	98.52
Thint.04G0151400.1.p	XP_037431091.1	96.552	203	7	0	1	203	1	203	3.52e-139	399	98.52
Thint.04G0151400.1.p	XP_044381469.1	96.552	203	7	0	1	203	1	203	3.94e-139	398	98.52
Thint.04G0151400.1.p	KAF7065671.1	96.552	203	7	0	1	203	1	203	4.68e-139	400	97.04
Thint.04G0151400.1.p	XP_037437992.1	97.044	203	6	0	1	203	1	203	4.82e-139	399	97.54
Thint.04G0151400.1.p	VAI32718.1	97.044	203	6	0	1	203	1	203	6.29e-139	398	97.54
Thint.04G0151400.1.p	XP_039796856.1	95.074	203	10	0	1	203	1	203	6.56e-139	400	98.52
Thint.04G0151400.1.p	XP_044393143.1	96.552	203	7	0	1	203	1	203	1.92e-138	399	97.04
Thint.04G0151400.1.p	KAF8668829.1	94.581	203	11	0	1	203	1	203	1.92e-138	399	98.52
Thint.04G0151400.1.p	RLM86364.1	94.581	203	11	0	1	203	1	203	1.96e-138	399	98.52
Thint.04G0151400.1.p	XP_044393144.1	96.552	203	7	0	1	203	1	203	2.08e-138	399	97.04
Thint.04G0151400.1.p	XP_034579946.1	95.074	203	10	0	1	203	1	203	3.74e-138	398	98.03
Thint.04G0151400.1.p	XP_004958407.1	95.074	203	10	0	1	203	1	203	3.74e-138	398	98.03
Thint.04G0151400.1.p	KAF0906865.1	95.074	203	10	0	1	203	1	203	4.13e-138	398	98.03
Thint.04G0151400.1.p	KAF7065673.1	96.552	203	7	0	1	203	1	203	6.24e-138	399	97.04
Thint.04G0151400.1.p	SPT16868.1	87.879	231	0	1	1	203	1	231	7.78e-138	397	87.88
Thint.04G0151400.1.p	XP_044327910.1	87.879	231	0	1	1	203	1	231	7.82e-138	398	87.88
Thint.04G0151400.1.p	PUZ73047.1	93.596	203	13	0	1	203	1	203	1.42e-137	397	98.52
Thint.04G0151400.1.p	XP_002463231.1	94.581	203	11	0	1	203	1	203	1.43e-137	397	98.03
Thint.04G0151400.1.p	KAF0906866.1	95.074	203	10	0	1	203	1	203	1.85e-137	395	98.03
Thint.04G0151400.1.p	XP_025803639.1	93.103	203	14	0	1	203	1	203	1.91e-137	397	98.52
Thint.04G0151400.1.p	KAF7014653.1	87.879	231	0	1	1	203	1	231	1.94e-137	395	87.88
Thint.04G0151400.1.p	XP_015645695.1	94.581	203	11	0	1	203	1	203	2.52e-137	396	98.03
Thint.04G0151400.1.p	KAF8679208.1	93.103	203	14	0	1	203	1	203	4.11e-136	393	97.54
Thint.04G0151400.1.p	NP_001151122.1	92.611	203	15	0	1	203	1	203	1.04e-135	392	97.54
Thint.04G0151400.1.p	A2YNY4.1	93.596	203	13	0	1	203	1	203	1.77e-135	391	97.54
Thint.04G0151400.1.p	XP_039833682.1	93.103	203	14	0	1	203	1	203	2.87e-135	391	97.04
Thint.04G0151400.1.p	ONM59899.1	92.611	203	15	0	1	203	1	203	3.28e-135	390	97.54
Thint.04G0151400.1.p	TVU37739.1	91.121	214	8	1	1	203	1	214	5.79e-135	390	93.46
Thint.04G0151400.1.p	KAG8099313.1	92.683	205	13	1	1	203	1	205	1e-133	387	96.1
Thint.04G0151400.1.p	XP_006657991.2	93.5	200	13	0	1	200	1	200	1.52e-133	386	97
Thint.04G0151400.1.p	VAI17968.1	84.848	231	7	1	1	203	1	231	2.43e-133	386	86.58
Thint.04G0151400.1.p	XP_037431090.1	84.848	231	7	1	1	203	1	231	2.47e-133	385	86.58
Thint.04G0151400.1.p	VAI32717.1	85.281	231	6	1	1	203	1	231	2.63e-133	385	85.71
Thint.04G0151400.1.p	XP_044381467.1	84.848	231	7	1	1	203	1	231	3.57e-133	384	86.58
Thint.04G0151400.1.p	VAI32720.1	85.281	231	6	1	1	203	1	231	3.93e-133	385	85.71
Thint.04G0151400.1.p	XP_044393142.1	84.848	231	7	1	1	203	1	231	7.35e-133	385	85.28
Thint.04G0151400.1.p	KAG8099314.1	92.683	205	13	1	1	203	1	205	1.11e-132	385	96.1
Thint.04G0151400.1.p	XP_044393141.1	84.848	231	7	1	1	203	1	231	2.16e-132	385	85.28
Thint.04G0151400.1.p	CAD6216999.1	93.596	203	13	0	1	203	1	203	1.16e-131	395	97.54
Thint.04G0151400.1.p	EMS62424.1	84.416	231	8	1	1	203	1	231	3.17e-131	379	86.15
Thint.04G0151400.1.p	CAD6222933.1	82.479	234	10	1	1	203	1	234	4.59e-131	381	85.47
Thint.04G0151400.1.p	OEL35905.1	83.19	232	10	1	1	203	1	232	1.05e-130	380	86.21
Thint.04G0151400.1.p	XP_010917031.1	80.788	203	39	0	1	203	1	203	8.59e-121	354	92.61
Thint.04G0151400.1.p	XP_008803180.1	80.788	203	39	0	1	203	1	203	9.81e-121	354	93.1
Thint.04G0151400.1.p	OAY80880.1	80.788	203	39	0	1	203	1	203	2.64e-120	353	92.61
Thint.04G0151400.1.p	XP_020104291.1	80.788	203	39	0	1	203	25	227	2.8e-120	353	92.61
Thint.04G0151400.1.p	GJN33186.1	84.236	203	11	1	1	203	1	182	4.46e-116	342	86.7
Thint.04G0151400.1.p	ONM59898.1	82.759	203	14	1	1	203	1	182	2.6e-115	339	87.19
Thint.04G0151400.1.p	EMS59615.1	99.39	164	1	0	40	203	1	164	2.42e-114	337	100
Thint.04G0151400.2.p	VAH43527.1	98.113	159	3	0	1	159	1	159	5e-108	318	98.74
Thint.04G0151400.2.p	XP_020168690.1	98.113	159	3	0	1	159	1	159	5.1e-108	320	98.74
Thint.04G0151400.2.p	XP_044969602.1	98.113	159	3	0	1	159	1	159	5.52e-108	320	98.74
Thint.04G0151400.2.p	VAH27739.1	96.875	160	5	0	1	160	1	160	2.53e-107	317	98.12
Thint.04G0151400.2.p	XP_037481349.1	97.484	159	4	0	1	159	1	159	2.7e-107	318	98.74
Thint.04G0151400.2.p	RLN33914.1	93.711	159	10	0	1	159	1	159	5.8e-105	313	98.11
Thint.04G0151400.2.p	GJN33186.1	95.57	158	7	0	1	158	1	158	5.97e-105	312	98.1
Thint.04G0151400.2.p	XP_039796856.1	93.125	160	11	0	1	160	1	160	6.76e-105	313	97.5
Thint.04G0151400.2.p	KAF7065671.1	95	160	8	0	1	160	1	160	6.89e-105	312	95.62
Thint.04G0151400.2.p	XP_003562633.1	93.75	160	10	0	1	160	1	160	1.17e-104	312	97.5
Thint.04G0151400.2.p	XP_044381469.1	93.75	160	10	0	1	160	1	160	1.17e-104	310	96.88
Thint.04G0151400.2.p	KQK15088.1	93.75	160	10	0	1	160	1	160	1.59e-104	310	97.5
Thint.04G0151400.2.p	KAF8668829.1	93.125	160	11	0	1	160	1	160	1.81e-104	311	97.5
Thint.04G0151400.2.p	XP_037437992.1	95	160	8	0	1	160	1	160	1.82e-104	310	95.62
Thint.04G0151400.2.p	XP_044393143.1	95.597	159	7	0	1	159	1	159	2.02e-104	311	96.23
Thint.04G0151400.2.p	VAI17967.1	93.75	160	10	0	1	160	1	160	2.14e-104	310	96.88
Thint.04G0151400.2.p	XP_037431091.1	93.75	160	10	0	1	160	1	160	2.14e-104	309	96.88
Thint.04G0151400.2.p	PUZ73047.1	93.082	159	11	0	1	159	1	159	2.93e-104	311	98.11
Thint.04G0151400.2.p	XP_044393144.1	95.597	159	7	0	1	159	1	159	2.96e-104	311	96.23
Thint.04G0151400.2.p	VAI32718.1	95	160	8	0	1	160	1	160	3.07e-104	309	95.62
Thint.04G0151400.2.p	VAI17969.1	94.34	159	9	0	1	159	1	159	3.34e-104	311	97.48
Thint.04G0151400.2.p	XP_015645695.1	92.5	160	12	0	1	160	1	160	3.45e-104	311	97.5
Thint.04G0151400.2.p	RLM86364.1	93.082	159	11	0	1	159	1	159	3.85e-104	311	98.11
Thint.04G0151400.2.p	XP_025803639.1	92.453	159	12	0	1	159	1	159	4.34e-104	311	98.11
Thint.04G0151400.2.p	KAF7065673.1	95.597	159	7	0	1	159	1	159	6.96e-104	311	96.23
Thint.04G0151400.2.p	XP_034579946.1	93.125	160	11	0	1	160	1	160	7.84e-104	310	96.88
Thint.04G0151400.2.p	XP_004958407.1	93.125	160	11	0	1	160	1	160	7.84e-104	310	96.88
Thint.04G0151400.2.p	KAF0906865.1	92.5	160	12	0	1	160	1	160	1.46e-103	309	96.88
Thint.04G0151400.2.p	KAF0906866.1	92.5	160	12	0	1	160	1	160	2.58e-103	307	96.88
Thint.04G0151400.2.p	XP_002463231.1	92.453	159	12	0	1	159	1	159	3.11e-103	308	97.48
Thint.04G0151400.2.p	XP_006657991.2	91.25	160	14	0	1	160	1	160	1.47e-102	306	96.25
Thint.04G0151400.2.p	A2YNY4.1	91.25	160	14	0	1	160	1	160	1.77e-102	306	96.88
Thint.04G0151400.2.p	ONM59898.1	91.772	158	13	0	1	158	1	158	1.94e-102	305	98.1
Thint.04G0151400.2.p	KAF8679208.1	91.25	160	14	0	1	160	1	160	2.63e-102	306	96.25
Thint.04G0151400.2.p	XP_039833682.1	91.25	160	14	0	1	160	1	160	6.03e-102	305	96.25
Thint.04G0151400.2.p	TVU37739.1	88.824	170	8	1	1	159	1	170	6.33e-102	305	92.35
Thint.04G0151400.2.p	NP_001151122.1	90.566	159	15	0	1	159	1	159	1.21e-101	304	96.86
Thint.04G0151400.2.p	ONM59899.1	90	160	16	0	1	160	1	160	1.54e-101	304	96.25
Thint.04G0151400.2.p	KAG8099313.1	91.304	161	12	1	1	159	1	161	4.25e-100	300	95.03
Thint.04G0151400.2.p	KAG8099314.1	90.741	162	13	1	1	160	1	162	2.7e-99	300	94.44
Thint.04G0151400.2.p	XP_044393142.1	80.851	188	8	1	1	160	1	188	9.93e-99	298	81.38
Thint.04G0151400.2.p	XP_044381467.1	80.214	187	9	1	1	159	1	187	2.25e-98	295	82.89
Thint.04G0151400.2.p	XP_044393141.1	81.283	187	7	1	1	159	1	187	2.3e-98	297	81.82
Thint.04G0151400.2.p	VAI17968.1	80.214	187	9	1	1	159	1	187	2.49e-98	296	82.89
Thint.04G0151400.2.p	VAI32717.1	80.851	188	8	1	1	160	1	188	2.64e-98	295	81.38
Thint.04G0151400.2.p	VAI32720.1	80.851	188	8	1	1	160	1	188	2.97e-98	295	81.38
Thint.04G0151400.2.p	CAD6216999.1	91.824	159	13	0	1	159	1	159	1.3e-97	306	96.86
Thint.04G0151500.1.p	XP_020168705.1	96.047	253	10	0	1	253	1	253	3.6e-179	503	98.02
Thint.04G0151500.1.p	XP_037476253.1	95.686	255	9	2	1	254	1	254	1.43e-175	493	96.47
Thint.04G0151500.1.p	KAF6999956.1	95.257	253	11	1	1	253	1	252	1.69e-175	493	97.23
Thint.04G0151500.1.p	XP_044455758.1	95.294	255	10	2	1	254	1	254	4.47e-174	489	96.08
Thint.04G0151500.1.p	KAF7014655.1	94.466	253	9	1	1	253	1	248	1.54e-173	488	96.05
Thint.04G0151500.1.p	XP_037484053.1	94.488	254	13	1	1	253	1	254	1.25e-172	486	94.88
Thint.04G0151500.1.p	XP_044322689.1	94.488	254	13	1	1	253	1	254	2.15e-172	485	94.88
Thint.04G0151500.1.p	VAH43531.1	94.094	254	14	1	1	253	1	254	3.12e-171	483	94.49
Thint.04G0151500.1.p	XP_044964809.1	94.882	254	13	0	1	254	1	254	8.5e-166	468	95.67
Thint.04G0151500.1.p	BAJ99156.1	94.488	254	14	0	1	254	1	254	1.79e-165	468	95.67
Thint.04G0151500.1.p	VAH27744.1	95.359	237	9	2	19	254	12	247	8.3e-162	458	96.62
Thint.04G0151600.1.p	KAF7014657.1	92.708	192	14	0	1	192	340	531	3.56e-125	373	95.83
Thint.04G0151600.1.p	XP_020168704.1	92.188	192	15	0	1	192	411	602	9.62e-124	372	95.31
Thint.04G0151600.1.p	KAF6999957.1	92.593	189	14	0	1	189	373	561	1.32e-122	367	95.77
Thint.04G0151600.1.p	VAH27745.1	92.063	189	15	0	1	189	373	561	3.02e-122	367	95.24
Thint.04G0151600.1.p	VAH43532.1	91.534	189	16	0	1	189	373	561	5.03e-121	363	94.71
Thint.04G0151600.1.p	KAE8812325.1	91.534	189	16	0	1	189	375	563	5.7e-121	363	95.77
Thint.04G0151600.1.p	XP_044965217.1	91.005	189	17	0	1	189	375	563	2.72e-120	362	95.24
Thint.04G0151600.1.p	XP_003559925.1	80.851	188	35	1	1	188	373	559	6.63e-104	320	90.96
Thint.04G0151800.1.p	XP_037416548.1	86	100	13	1	1	100	489	587	5.22e-49	174	90
Thint.04G0151800.1.p	XP_044346533.1	80	100	20	0	1	100	218	317	4.28e-38	140	81
Thint.04G0151800.1.p	XP_044429497.1	81	100	19	0	1	100	1	100	1.13e-36	130	83
Thint.04G0151800.1.p	XP_044320492.1	80	100	20	0	1	100	1	100	9.78e-36	127	82
Thint.04G0151800.1.p	XP_044378554.1	81	100	19	0	1	100	172	271	2.01e-35	132	83
Thint.04G0151800.1.p	XP_044337658.1	81	100	19	0	1	100	263	362	1.33e-34	132	83
Thint.04G0151800.1.p	XP_044384767.1	80	100	20	0	1	100	170	269	2.99e-34	129	82
Thint.04G0151800.1.p	XP_044372252.1	81	100	19	0	1	100	392	491	5.28e-34	132	83
Thint.04G0151800.1.p	XP_044372251.1	81	100	19	0	1	100	403	502	5.85e-34	132	83
Thint.04G0151800.1.p	XP_044356088.1	80	100	20	0	1	100	224	323	7.44e-34	129	82
Thint.04G0151800.1.p	XP_044360728.1	81	100	19	0	1	100	580	679	2.08e-33	132	83
Thint.04G0151800.1.p	XP_044434646.1	80	100	20	0	1	100	487	586	1.71e-32	129	82
Thint.04G0151800.1.p	XP_044387496.1	80	100	20	0	1	100	702	801	2.04e-32	130	82
Thint.04G0151800.1.p	XP_044336445.1	94.118	51	3	0	50	100	332	382	1.55e-22	100	94.12
Thint.04G0152000.1.p	XP_037476254.1	94.811	424	22	0	1	424	1	424	0	781	96.93
Thint.04G0152000.1.p	EMS50034.1	94.811	424	22	0	1	424	1	424	0	779	96.93
Thint.04G0152000.1.p	XP_044455760.1	94.575	424	23	0	1	424	1	424	0	780	97.17
Thint.04G0152000.1.p	XP_044964811.1	93.868	424	26	0	1	424	1	424	0	772	96.46
Thint.04G0152000.1.p	VAH27751.1	93.634	377	24	0	48	424	15	391	0	673	95.76
Thint.04G0152000.1.p	XP_020168689.1	93.16	424	29	0	1	424	1	424	0	769	96.23
Thint.04G0152000.1.p	XP_044322692.1	92.453	424	32	0	1	424	1	424	0	758	95.05
Thint.04G0152000.1.p	XP_037484056.1	92.217	424	33	0	1	424	1	424	0	755	94.58
Thint.04G0152000.1.p	XP_020168710.1	90.33	424	41	0	1	424	1	424	0	711	93.63
Thint.04G0152000.1.p	XP_044327914.1	89.623	424	44	0	1	424	1	424	0	704	93.16
Thint.04G0152000.1.p	XP_010237712.1	81.882	425	75	2	1	424	1	424	0	694	91.06
Thint.04G0152000.1.p	KAF7014664.1	90.785	293	26	1	133	424	37	329	1.94e-163	473	94.2
Thint.04G0152000.1.p	BAK06785.1	95.565	248	11	0	177	424	51	298	1.3e-152	444	97.98
Thint.04G0152000.1.p	XP_037481350.1	85.321	218	32	0	1	218	1	218	1.99e-128	380	90.37
Thint.04G0152000.1.p	VAH27747.1	93.011	186	13	0	1	186	1	186	2.15e-120	358	96.77
Thint.04G0152000.1.p	VAH27749.1	93.478	184	12	0	1	184	1	184	6.33e-119	354	96.74
Thint.04G0152000.1.p	VAH27748.1	93.478	184	12	0	1	184	1	184	7.5e-119	354	96.74
Thint.04G0152000.1.p	VAH27750.1	90.323	186	18	0	1	186	1	186	6.21e-116	347	94.09
Thint.04G0152000.1.p	VAH43536.1	88.71	186	21	0	1	186	1	186	1e-113	341	93.01
Thint.04G0152000.1.p	SPT16870.1	89.73	185	19	0	1	185	1	185	1.42e-113	341	94.05
Thint.04G0152000.1.p	VAH43539.1	89.189	185	20	0	1	185	1	185	8.52e-113	339	92.97
Thint.04G0152000.1.p	VAH43538.1	89.13	184	20	0	1	184	1	184	2.97e-112	337	92.93
Thint.04G0152000.1.p	VAH43537.1	89.13	184	20	0	1	184	1	184	3.79e-112	337	92.93
Thint.04G0152000.1.p	XP_037481351.1	84.699	183	28	0	1	183	1	183	3.73e-103	314	89.62
Thint.04G0152100.1.p	EMS62298.1	95.075	467	23	0	10	476	1	467	0	913	97.22
Thint.04G0152100.1.p	XP_037484058.1	94.328	476	27	0	1	476	1	476	0	891	96.64
Thint.04G0152100.1.p	VAH43540.1	94.118	476	28	0	1	476	1	476	0	888	96.43
Thint.04G0152100.1.p	XP_037476255.1	93.908	476	29	0	1	476	1	476	0	919	96.43
Thint.04G0152100.1.p	XP_044319592.1	93.908	476	29	0	1	476	1	476	0	912	96.22
Thint.04G0152100.1.p	KAF7014663.1	93.664	363	23	0	10	372	1	363	0	693	95.59
Thint.04G0152100.1.p	XP_020146742.1	93.487	476	31	0	1	476	1	476	0	913	96.85
Thint.04G0152100.1.p	XP_044327916.1	93.277	476	32	0	1	476	1	476	0	912	96.85
Thint.04G0152100.1.p	XP_040256883.1	93.011	372	26	0	1	372	1	372	0	704	95.16
Thint.04G0152100.1.p	XP_044327913.1	92.742	372	27	0	1	372	1	372	0	702	95.16
Thint.04G0152100.1.p	XP_044969604.1	89.958	478	46	1	1	476	1	478	0	869	93.93
Thint.04G0152100.1.p	BAJ98817.1	89.958	478	46	1	1	476	1	478	0	869	93.93
Thint.04G0152100.1.p	KAE8812321.1	89.749	478	47	1	1	476	1	478	0	867	93.72
Thint.04G0152100.1.p	KAF7007423.1	88.921	343	38	0	1	343	1	343	0	611	90.67
Thint.04G0152100.1.p	AZQ26914.1	82.008	478	83	3	1	476	1	477	0	790	89.54
Thint.04G0152100.1.p	XP_044974634.1	81.277	470	86	1	7	476	4	471	0	770	87.23
Thint.04G0152100.1.p	KAE8793614.1	80.851	470	88	1	7	476	4	471	0	768	87.02
Thint.04G0152100.1.p	BAK00839.1	80.042	476	94	1	1	476	13	487	0	763	85.92
Thint.04G0152200.1.p	XP_044964812.1	100	368	0	0	1	368	1	368	0	756	100
Thint.04G0152200.1.p	XP_020174691.1	99.728	368	1	0	1	368	1	368	0	753	99.73
Thint.04G0152200.1.p	VAH27753.1	99.457	368	1	1	1	368	1	367	0	747	99.46
Thint.04G0152200.1.p	XP_003562638.1	98.641	368	5	0	1	368	1	368	0	748	99.73
Thint.04G0152200.1.p	CAD6217010.1	95.109	368	18	0	1	368	1	368	0	710	98.91
Thint.04G0152200.1.p	TVU37761.1	94.565	368	20	0	1	368	66	433	0	709	98.91
Thint.04G0152200.1.p	GJN10944.1	94.565	368	20	0	1	368	1	368	0	708	99.18
Thint.04G0152200.1.p	KAF0906856.1	94.565	368	20	0	1	368	1	368	0	707	98.91
Thint.04G0152200.1.p	RLM85645.1	94.565	368	20	0	1	368	1	368	0	706	98.91
Thint.04G0152200.1.p	XP_004958393.1	94.565	368	20	0	1	368	1	368	0	706	98.91
Thint.04G0152200.1.p	CAD6222945.1	94.565	368	20	0	1	368	1	368	0	706	98.64
Thint.04G0152200.1.p	TVU23127.1	94.309	369	20	1	1	368	58	426	0	706	98.64
Thint.04G0152200.1.p	NP_001149773.1	94.293	368	21	0	1	368	1	368	0	706	98.91
Thint.04G0152200.1.p	XP_025803778.1	94.293	368	21	0	1	368	1	368	0	705	98.91
Thint.04G0152200.1.p	XP_006657989.1	93.767	369	22	1	1	368	1	369	0	707	98.1
Thint.04G0152200.1.p	XP_024970312.1	93.75	368	23	0	1	368	1	368	0	703	97.83
Thint.04G0152200.1.p	XP_043631449.1	93.75	368	23	0	1	368	1	368	0	699	97.55
Thint.04G0152200.1.p	KAF7007425.1	93.75	368	1	1	1	368	1	346	0	696	93.75
Thint.04G0152200.1.p	XP_002461065.1	93.496	369	23	1	1	368	1	369	0	704	97.56
Thint.04G0152200.1.p	XP_044322700.1	93.261	371	9	2	1	368	1	358	0	696	93.8
Thint.04G0152200.1.p	XP_015647281.1	93.225	369	24	1	1	368	1	369	0	705	98.1
Thint.04G0152200.1.p	XP_023767108.1	93.207	368	25	0	1	368	1	368	0	697	97.28
Thint.04G0152200.1.p	XP_022012355.1	92.935	368	26	0	1	368	1	368	0	697	97.83
Thint.04G0152200.1.p	KAG8079646.1	92.683	369	26	1	1	368	1	369	0	704	97.56
Thint.04G0152200.1.p	PWA37283.1	92.663	368	27	0	1	368	1	368	0	696	97.55
Thint.04G0152200.1.p	XP_022005160.1	92.663	368	27	0	1	368	1	368	0	696	97.83
Thint.04G0152200.1.p	XP_004237460.1	92.663	368	27	0	1	368	1	368	0	696	97.01
Thint.04G0152200.1.p	XP_045821632.1	92.663	368	27	0	1	368	1	368	0	696	97.28
Thint.04G0152200.1.p	KAG5611789.1	92.663	368	27	0	1	368	1	368	0	695	96.74
Thint.04G0152200.1.p	KAF7840024.1	92.643	367	27	0	1	367	1	367	0	697	97.82
Thint.04G0152200.1.p	XP_006362779.1	92.391	368	28	0	1	368	1	368	0	694	96.74
Thint.04G0152200.1.p	XP_009773850.1	92.391	368	28	0	1	368	1	368	0	694	97.01
Thint.04G0152200.1.p	XP_016550990.1	92.391	368	28	0	1	368	1	368	0	694	97.01
Thint.04G0152200.1.p	TXG60821.1	92.371	367	28	0	1	367	1	367	0	690	97.28
Thint.04G0152200.1.p	KDP35247.1	92.12	368	29	0	1	368	1	368	0	715	98.1
Thint.04G0152200.1.p	XP_030497839.1	92.12	368	29	0	1	368	1	368	0	711	97.28
Thint.04G0152200.1.p	XP_039042507.1	92.12	368	29	0	1	368	1	368	0	695	98.37
Thint.04G0152200.1.p	XP_012489309.1	92.12	368	29	0	1	368	1	368	0	695	98.1
Thint.04G0152200.1.p	KAE9608735.1	92.12	368	29	0	1	368	1	368	0	693	97.55
Thint.04G0152200.1.p	XP_009615357.1	92.12	368	29	0	1	368	1	368	0	693	97.01
Thint.04G0152200.1.p	ABW97739.1	92.12	368	29	0	1	368	1	368	0	691	97.01
Thint.04G0152200.1.p	KAF5765305.1	91.935	372	26	1	1	368	1	372	0	691	96.77
Thint.04G0152200.1.p	XP_042435115.1	91.848	368	30	0	1	368	1	368	0	714	97.83
Thint.04G0152200.1.p	XP_010243335.1	91.848	368	30	0	1	368	1	368	0	712	97.55
Thint.04G0152200.1.p	KAF3440466.1	91.848	368	30	0	1	368	1	368	0	694	97.55
Thint.04G0152200.1.p	XP_016680877.2	91.848	368	30	0	1	368	1	368	0	694	98.1
Thint.04G0152200.1.p	XP_039011460.1	91.848	368	30	0	1	368	1	368	0	693	98.1
Thint.04G0152200.1.p	XP_016695014.2	91.848	368	30	0	1	368	1	368	0	693	97.83
Thint.04G0152200.1.p	XP_003602486.1	91.848	368	30	0	1	368	1	368	0	692	97.28
Thint.04G0152200.1.p	XP_019417518.1	91.848	368	30	0	1	368	1	368	0	691	97.55
Thint.04G0152200.1.p	XP_021727591.1	91.848	368	30	0	1	368	1	368	0	690	97.55
Thint.04G0152200.1.p	XP_009380178.1	91.576	368	31	0	1	368	1	368	0	711	97.01
Thint.04G0152200.1.p	XP_010916983.1	91.576	368	31	0	1	368	1	368	0	695	97.28
Thint.04G0152200.1.p	XP_021688130.1	91.576	368	31	0	1	368	1	368	0	694	97.83
Thint.04G0152200.1.p	OMO55923.1	91.576	368	31	0	1	368	1	368	0	694	98.1
Thint.04G0152200.1.p	XP_037496870.1	91.549	355	30	0	14	368	38	392	0	689	98.03
Thint.04G0152200.1.p	XP_021633559.1	91.304	368	32	0	1	368	1	368	0	709	97.01
Thint.04G0152200.1.p	XP_022739384.1	91.304	368	32	0	1	368	1	368	0	692	98.64
Thint.04G0152200.1.p	OMP02534.1	91.304	368	32	0	1	368	1	368	0	692	98.1
Thint.04G0152200.1.p	XP_028101433.1	91.304	368	32	0	1	368	1	368	0	691	97.55
Thint.04G0152200.1.p	XP_004502869.1	91.304	368	32	0	1	368	1	368	0	690	97.01
Thint.04G0152200.1.p	XP_020104304.1	91.304	368	32	0	1	368	1	368	0	689	97.55
Thint.04G0152200.1.p	XP_031385921.1	91.304	368	32	0	1	368	1	368	0	689	98.1
Thint.04G0152200.1.p	CAA7395853.1	91.304	368	32	0	1	368	1	368	0	687	97.55
Thint.04G0152200.1.p	PON85680.1	91.304	368	32	0	1	368	1	368	0	687	97.55
Thint.04G0152200.1.p	PSS21535.1	91.304	368	32	0	1	368	1	368	0	687	97.28
Thint.04G0152200.1.p	XP_017638354.1	91.081	370	31	1	1	368	1	370	0	689	97.3
Thint.04G0152200.1.p	KHG13798.1	91.081	370	31	1	1	368	58	427	0	687	97.3
Thint.04G0152200.1.p	XP_021274524.1	91.033	368	33	0	1	368	1	368	0	711	98.1
Thint.04G0152200.1.p	XP_042456852.1	91.033	368	33	0	1	368	1	368	0	708	97.01
Thint.04G0152200.1.p	PON58720.1	91.033	368	33	0	1	368	1	368	0	708	97.55
Thint.04G0152200.1.p	EOX92282.1	91.033	368	33	0	1	368	1	368	0	707	98.1
Thint.04G0152200.1.p	XP_034907512.1	91.033	368	33	0	1	368	1	368	0	691	97.83
Thint.04G0152200.1.p	XP_027078890.1	91.033	368	33	0	1	368	1	368	0	690	97.28
Thint.04G0152200.1.p	XP_011025598.1	91.033	368	33	0	1	368	1	368	0	689	97.55
Thint.04G0152200.1.p	XP_020700245.1	91.033	368	33	0	1	368	1	368	0	688	97.01
Thint.04G0152200.1.p	KAE7998191.1	91.033	368	33	0	1	368	1	368	0	688	97.28
Thint.04G0152200.1.p	XP_044463671.1	91.033	368	33	0	1	368	1	368	0	688	97.28
Thint.04G0152200.1.p	XP_010108570.1	91.033	368	33	0	1	368	1	368	0	687	97.55
Thint.04G0152200.1.p	EEC82497.1	90.765	379	24	2	1	368	1	379	0	696	95.51
Thint.04G0152200.1.p	XP_015945165.1	90.761	368	34	0	1	368	1	368	0	709	97.28
Thint.04G0152200.1.p	XP_007048125.2	90.761	368	34	0	1	368	1	368	0	706	97.83
Thint.04G0152200.1.p	KAH7861101.1	90.761	368	34	0	1	368	1	368	0	690	98.37
Thint.04G0152200.1.p	XP_022856107.1	90.761	368	34	0	1	368	1	368	0	689	97.83
Thint.04G0152200.1.p	XP_002310030.1	90.761	368	34	0	1	368	1	368	0	689	97.55
Thint.04G0152200.1.p	XP_002532275.1	90.761	368	34	0	1	368	1	368	0	687	97.83
Thint.04G0152200.1.p	VFQ96046.1	90.489	368	35	0	1	368	1	368	0	704	97.28
Thint.04G0152200.1.p	RAL44013.1	90.217	368	36	0	1	368	1	368	0	702	97.28
Thint.04G0152200.1.p	XP_010555339.1	89.946	368	37	0	1	368	1	368	0	704	96.74
Thint.04G0152200.1.p	VFQ77108.1	89.946	368	37	0	1	368	1	368	0	701	97.01
Thint.04G0152200.1.p	KAH6765519.1	89.918	367	37	0	1	367	1	367	0	700	97
Thint.04G0152200.1.p	KAH6791342.1	89.918	367	37	0	1	367	1	367	0	700	97
Thint.04G0152200.1.p	PWA66218.1	89.737	380	27	1	1	368	1	380	0	687	94.47
Thint.04G0152200.1.p	XP_002279867.1	89.674	368	38	0	1	368	1	368	0	702	97.01
Thint.04G0152200.1.p	XP_003526832.1	89.674	368	38	0	1	368	1	368	0	701	97.01
Thint.04G0152200.1.p	NP_001241891.2	89.674	368	38	0	1	368	1	368	0	701	97.01
Thint.04G0152200.1.p	PKA51308.1	89.674	368	38	0	1	368	1	368	0	700	97.28
Thint.04G0152200.1.p	KAF8019101.1	89.13	368	40	0	1	368	1	368	0	695	96.2
Thint.04G0152200.1.p	KAH1255463.1	89.13	368	39	1	1	368	1	367	0	691	96.47
Thint.04G0152200.1.p	KAH1245763.1	88.949	371	38	1	1	368	1	371	0	696	96.23
Thint.04G0152300.1.p	XP_037476257.1	98.837	258	3	0	1	258	1	258	0	532	99.61
Thint.04G0152300.1.p	XP_037484060.1	98.45	258	4	0	1	258	1	258	0	531	99.61
Thint.04G0152300.1.p	XP_044964813.1	98.45	258	4	0	1	258	1	258	0	530	99.22
Thint.04G0152300.1.p	XP_020174692.1	97.674	258	6	0	1	258	1	258	0	528	99.61
Thint.04G0152300.1.p	XP_003562637.1	95.736	258	11	0	1	258	1	258	0	515	97.29
Thint.04G0152300.1.p	XP_002461066.1	93.798	258	16	0	1	258	1	258	0	514	97.67
Thint.04G0152300.1.p	XP_039833664.1	93.798	258	16	0	1	258	1	258	0	513	98.06
Thint.04G0152300.1.p	XP_025799555.1	93.411	258	17	0	1	258	1	258	0	512	98.06
Thint.04G0152300.1.p	XP_004958394.1	93.023	258	18	0	1	258	1	258	0	509	97.29
Thint.04G0152300.1.p	OEL13572.1	93.023	258	18	0	1	258	1	258	0	509	96.9
Thint.04G0152300.1.p	RLM85252.1	93.023	258	18	0	1	258	1	258	0	507	97.29
Thint.04G0152300.1.p	KAG8099319.1	92.636	258	19	0	1	258	1	258	0	512	98.45
Thint.04G0152300.1.p	XP_015647282.1	92.248	258	20	0	1	258	1	258	0	508	97.29
Thint.04G0152300.1.p	KAG8079645.1	91.86	258	21	0	1	258	1	258	0	509	98.06
Thint.04G0152300.1.p	CAD6222944.1	91.86	258	21	0	1	258	1	258	0	509	97.67
Thint.04G0152300.1.p	XP_006657988.1	91.86	258	21	0	1	258	1	258	0	509	98.06
Thint.04G0152300.1.p	KAF2924030.1	91.86	258	21	0	1	258	1	258	2.81e-180	505	96.9
Thint.04G0152300.1.p	KAF0906855.1	91.473	258	22	0	1	258	1	258	3.94e-180	505	98.06
Thint.04G0152300.1.p	XP_044322699.1	98.374	246	4	0	13	258	1	246	5.24e-180	504	99.59
Thint.04G0152300.1.p	NP_001141541.1	91.86	258	21	0	1	258	1	258	2.26e-179	503	96.51
Thint.04G0152300.1.p	XP_039796847.1	92.636	258	18	1	1	258	1	257	3.68e-179	503	97.67
Thint.04G0152300.1.p	RLN36498.1	92.248	258	20	0	1	258	433	690	9.87e-179	518	97.67
Thint.04G0152300.1.p	GJN10943.1	88.76	258	29	0	1	258	1	258	3.96e-177	498	97.67
Thint.04G0152300.1.p	CAD6217009.1	93.496	246	16	0	13	258	1	246	7.84e-173	486	97.15
Thint.04G0152300.1.p	BAC22345.1	91.87	246	20	0	13	258	1	246	3.72e-171	482	97.15
Thint.04G0152300.1.p	TVU23124.1	87.597	258	32	0	1	258	1	258	4.84e-171	482	94.19
Thint.04G0152300.1.p	KAF8668820.1	86.873	259	21	1	13	258	1	259	6.55e-166	469	91.89
Thint.04G0152300.1.p	KAF8679218.1	86.486	259	22	1	13	258	1	259	3.29e-164	465	91.51
Thint.04G0152400.1.p	XP_037488877.1	91.333	150	9	2	1	150	1	146	9.22e-72	222	92
Thint.04G0152400.1.p	VAH43544.1	90.667	150	10	2	1	150	1	146	1.41e-71	221	92
Thint.04G0152400.1.p	XP_037481352.1	91.333	150	9	2	1	150	1	146	2.44e-70	218	94.67
Thint.04G0152400.1.p	XP_020174693.1	91.333	150	11	1	1	150	1	148	2.13e-64	204	93.33
Thint.04G0152400.1.p	XP_044964814.1	89.404	151	11	4	1	150	1	147	1.53e-56	184	94.7
Thint.04G0152400.1.p	BAK08314.1	88.742	151	12	4	1	150	1	147	4.01e-56	182	94.7
Thint.04G0152400.1.p	TVU37754.1	80.247	81	11	2	56	131	158	238	9.99e-29	116	85.19
Thint.04G0152400.1.p	TVU23131.1	80.247	81	11	2	56	131	158	238	1.09e-28	116	85.19
Thint.04G0152700.1.p	XP_044319597.1	88.889	270	19	1	1	259	1	270	2.84e-175	493	92.96
Thint.04G0152700.1.p	XP_044319595.1	88.519	270	20	1	1	259	1	270	6.76e-175	492	92.59
Thint.04G0152700.1.p	XP_037488879.1	88.519	270	20	1	1	259	1	270	3.14e-174	491	92.59
Thint.04G0152700.1.p	XP_037481353.1	86.667	270	25	1	1	259	1	270	3.43e-171	483	91.11
Thint.04G0152700.1.p	XP_044452922.1	86.296	270	26	1	1	259	1	270	2.42e-170	481	90.74
Thint.04G0152700.1.p	XP_037488878.1	88.148	270	21	1	1	259	1	270	2.53e-169	478	92.59
Thint.04G0152700.1.p	KAF7007431.1	88.462	260	19	1	11	259	1	260	8.9e-168	474	92.69
Thint.04G0152700.1.p	EMS35780.1	85.606	264	27	1	1	253	1	264	5.71e-165	467	90.15
Thint.04G0152700.1.p	XP_044327919.1	87.308	260	20	1	1	247	1	260	3.33e-158	450	91.54
Thint.04G0152700.1.p	XP_044327918.1	87.149	249	21	1	1	238	1	249	5.78e-156	445	91.16
Thint.04G0152700.1.p	KAE8812313.1	81.181	271	36	3	1	256	1	271	2.82e-154	441	85.98
Thint.04G0152700.1.p	KAF7014689.1	85.333	225	22	1	11	224	1	225	1.02e-135	392	89.33
Thint.04G0152700.1.p	KAE8806977.1	85.246	122	16	1	136	255	1	122	2.54e-70	222	89.34
Thint.04G0152700.1.p	KAE8806976.1	85.981	107	15	0	1	107	1	107	3.37e-54	181	90.65
Thint.04G0153000.1.p	XP_020160174.1	92.804	667	48	0	13	679	66	732	0	1238	96.1
Thint.04G0153000.1.p	XP_037484063.1	92.804	667	48	0	13	679	66	732	0	1238	95.95
Thint.04G0153000.1.p	AEV91153.1	92.654	667	49	0	13	679	66	732	0	1235	95.8
Thint.04G0153000.1.p	XP_044330953.1	92.504	667	48	1	13	679	66	730	0	1229	95.8
Thint.04G0153000.1.p	XP_037484064.1	92.504	667	48	1	13	679	66	730	0	1229	95.65
Thint.04G0153000.1.p	VAH43557.1	92.354	667	51	0	13	679	165	831	0	1229	95.8
Thint.04G0153000.1.p	KAF7014681.1	92.354	667	48	1	13	679	66	729	0	1227	95.65
Thint.04G0153000.1.p	VAH43556.1	92.054	667	51	1	13	679	66	730	0	1225	95.5
Thint.04G0153000.1.p	KAF7014684.1	92.054	667	48	1	13	679	66	727	0	1224	95.35
Thint.04G0153000.1.p	VAH43551.1	92.054	667	51	1	13	679	76	740	0	1224	95.5
Thint.04G0153000.1.p	KAF7014680.1	92.054	667	48	1	13	679	66	727	0	1223	95.35
Thint.04G0153000.1.p	VAH43552.1	91.904	667	51	1	13	679	66	729	0	1222	95.35
Thint.04G0153000.1.p	XP_044455768.1	91.904	667	54	0	13	679	68	734	0	1218	94.9
Thint.04G0153000.1.p	XP_037476261.1	91.754	667	55	0	13	679	68	734	0	1218	94.9
Thint.04G0153000.1.p	VAH43553.1	91.604	667	51	1	13	679	66	727	0	1219	95.05
Thint.04G0153000.1.p	VAH43548.1	91.604	667	51	1	13	679	66	727	0	1218	95.05
Thint.04G0153000.1.p	XP_044455769.1	91.604	667	54	1	13	679	68	732	0	1209	94.6
Thint.04G0153000.1.p	VAH43555.1	91.53	673	51	1	13	679	66	738	0	1228	94.95
Thint.04G0153000.1.p	VAH27765.1	91.454	667	55	1	13	679	77	741	0	1210	94.6
Thint.04G0153000.1.p	XP_037476262.1	91.454	667	55	1	13	679	68	732	0	1209	94.6
Thint.04G0153000.1.p	VAH27770.1	91.454	667	52	1	13	679	68	729	0	1208	94.45
Thint.04G0153000.1.p	VAH27769.1	91.304	667	55	1	13	679	68	731	0	1206	94.45
Thint.04G0153000.1.p	EMS64944.1	91.304	667	56	1	13	679	78	742	0	1205	94.45
Thint.04G0153000.1.p	VAH27768.1	91.004	667	55	1	13	679	68	729	0	1203	94.15
Thint.04G0153000.1.p	KAF6999972.1	91.004	667	55	1	13	679	68	729	0	1202	94.15
Thint.04G0153000.1.p	XP_044964817.1	89.355	667	71	0	13	679	68	734	0	1141	92.35
Thint.04G0153000.1.p	XP_044330950.1	89.322	693	48	1	13	679	66	758	0	1226	92.5
Thint.04G0153000.1.p	XP_037484061.1	89.322	693	48	1	13	679	66	758	0	1224	92.35
Thint.04G0153000.1.p	BAJ92519.1	89.205	667	72	0	13	679	68	734	0	1137	92.2
Thint.04G0153000.1.p	XP_044330951.1	89.033	693	48	2	13	679	66	756	0	1216	92.21
Thint.04G0153000.1.p	XP_037484062.1	89.033	693	48	2	13	679	66	756	0	1216	92.06
Thint.04G0153000.1.p	KAF7014679.1	88.937	696	48	2	13	679	66	761	0	1220	92.1
Thint.04G0153000.1.p	KAF7007428.1	88.937	696	48	2	13	679	66	761	0	1219	91.95
Thint.04G0153000.1.p	VAH43549.1	88.889	693	51	1	13	679	165	857	0	1215	92.21
Thint.04G0153000.1.p	VAH43554.1	88.6	693	51	2	13	679	66	756	0	1211	91.92
Thint.04G0153000.1.p	VAH43550.1	88.506	696	51	2	13	679	66	761	0	1214	91.81
Thint.04G0153000.1.p	XP_044455766.1	88.456	693	54	1	13	679	68	760	0	1205	91.34
Thint.04G0153000.1.p	XP_037476258.1	88.312	693	55	1	13	679	68	760	0	1204	91.34
Thint.04G0153000.1.p	VAH27762.1	88.209	670	53	1	36	679	1	670	0	1154	91.34
Thint.04G0153000.1.p	XP_044455767.1	88.167	693	54	2	13	679	68	758	0	1196	91.05
Thint.04G0153000.1.p	XP_037476259.1	88.023	693	55	2	13	679	68	758	0	1195	91.05
Thint.04G0153000.1.p	KAF6999971.1	87.931	696	55	2	13	679	68	763	0	1199	90.95
Thint.04G0153000.1.p	KAF6999968.1	87.068	665	60	1	13	651	68	732	0	1140	90.53
Thint.04G0153000.2.p	XP_037484063.1	92.687	547	40	0	1	547	186	732	0	996	95.98
Thint.04G0153000.2.p	XP_020160174.1	92.687	547	40	0	1	547	186	732	0	994	95.98
Thint.04G0153000.2.p	AEV91153.1	92.505	547	41	0	1	547	186	732	0	994	95.8
Thint.04G0153000.2.p	XP_037484064.1	92.322	547	40	1	1	547	186	730	0	987	95.61
Thint.04G0153000.2.p	XP_044330953.1	92.322	547	40	1	1	547	186	730	0	986	95.61
Thint.04G0153000.2.p	KAF7014681.1	92.139	547	40	1	1	547	186	729	0	984	95.43
Thint.04G0153000.2.p	VAH43557.1	91.956	547	44	0	1	547	285	831	0	985	95.61
Thint.04G0153000.2.p	KAF7014684.1	91.773	547	40	1	1	547	186	727	0	981	95.06
Thint.04G0153000.2.p	KAF7014680.1	91.773	547	40	1	1	547	186	727	0	979	95.06
Thint.04G0153000.2.p	VAH43556.1	91.59	547	44	1	1	547	186	730	0	982	95.25
Thint.04G0153000.2.p	VAH43551.1	91.59	547	44	1	1	547	196	740	0	980	95.25
Thint.04G0153000.2.p	XP_044455768.1	91.59	547	46	0	1	547	188	734	0	977	94.7
Thint.04G0153000.2.p	VAH43552.1	91.408	547	44	1	1	547	186	729	0	978	95.06
Thint.04G0153000.2.p	XP_037476261.1	91.408	547	47	0	1	547	188	734	0	974	94.52
Thint.04G0153000.2.p	XP_044455769.1	91.225	547	46	1	1	547	188	732	0	969	94.33
Thint.04G0153000.2.p	VAH43548.1	91.042	547	44	1	1	547	186	727	0	975	94.7
Thint.04G0153000.2.p	VAH43553.1	91.042	547	44	1	1	547	186	727	0	975	94.7
Thint.04G0153000.2.p	XP_037476262.1	91.042	547	47	1	1	547	188	732	0	966	94.15
Thint.04G0153000.2.p	VAH27765.1	91.042	547	47	1	1	547	197	741	0	966	94.15
Thint.04G0153000.2.p	VAH27770.1	91.042	547	44	1	1	547	188	729	0	965	93.97
Thint.04G0153000.2.p	VAH43555.1	90.958	553	44	1	1	547	186	738	0	984	94.58
Thint.04G0153000.2.p	VAH27769.1	90.859	547	47	1	1	547	188	731	0	963	93.97
Thint.04G0153000.2.p	EMS64944.1	90.859	547	48	1	1	547	198	742	0	962	93.97
Thint.04G0153000.2.p	VAH27768.1	90.494	547	47	1	1	547	188	729	0	960	93.6
Thint.04G0153000.2.p	KAF6999972.1	90.494	547	47	1	1	547	188	729	0	959	93.6
Thint.04G0153000.2.p	XP_044964817.1	88.848	547	61	0	1	547	188	734	0	904	91.96
Thint.04G0153000.2.p	BAJ92519.1	88.665	547	62	0	1	547	188	734	0	900	91.77
Thint.04G0153000.2.p	XP_044330950.1	88.482	573	40	1	1	547	186	758	0	982	91.62
Thint.04G0153000.2.p	XP_037484061.1	88.482	573	40	1	1	547	186	758	0	982	91.62
Thint.04G0153000.2.p	XP_044330951.1	88.133	573	40	2	1	547	186	756	0	973	91.27
Thint.04G0153000.2.p	XP_037484062.1	88.133	573	40	2	1	547	186	756	0	972	91.27
Thint.04G0153000.2.p	KAF7007428.1	88.021	576	40	2	1	547	186	761	0	977	91.15
Thint.04G0153000.2.p	KAF7014679.1	88.021	576	40	2	1	547	186	761	0	977	91.15
Thint.04G0153000.2.p	VAH43549.1	87.784	573	44	1	1	547	285	857	0	972	91.27
Thint.04G0153000.2.p	VAH43554.1	87.435	573	44	2	1	547	186	756	0	966	90.92
Thint.04G0153000.2.p	XP_044455766.1	87.435	573	46	1	1	547	188	760	0	962	90.4
Thint.04G0153000.2.p	VAH43550.1	87.326	576	44	2	1	547	186	761	0	970	90.8
Thint.04G0153000.2.p	VAH27762.1	87.26	573	47	1	1	547	98	670	0	960	90.23
Thint.04G0153000.2.p	XP_037476258.1	87.26	573	47	1	1	547	188	760	0	960	90.23
Thint.04G0153000.2.p	XP_044455767.1	87.086	573	46	2	1	547	188	758	0	954	90.05
Thint.04G0153000.2.p	XP_037476259.1	86.911	573	47	2	1	547	188	758	0	952	89.88
Thint.04G0153000.2.p	KAF6999971.1	86.806	576	47	2	1	547	188	763	0	955	89.76
Thint.04G0153000.2.p	KAF6999968.1	85.688	545	52	1	1	519	188	732	0	895	89.17
Thint.04G0153000.3.p	XP_020160174.1	92.656	640	47	0	2	641	93	732	0	1179	96.25
Thint.04G0153000.3.p	XP_037484063.1	92.656	640	47	0	2	641	93	732	0	1179	96.09
Thint.04G0153000.3.p	AEV91153.1	92.5	640	48	0	2	641	93	732	0	1177	95.94
Thint.04G0153000.3.p	XP_044330953.1	92.344	640	47	1	2	641	93	730	0	1170	95.94
Thint.04G0153000.3.p	XP_037484064.1	92.344	640	47	1	2	641	93	730	0	1170	95.78
Thint.04G0153000.3.p	VAH43557.1	92.188	640	50	0	2	641	192	831	0	1170	95.94
Thint.04G0153000.3.p	KAF7014681.1	92.188	640	47	1	2	641	93	729	0	1168	95.78
Thint.04G0153000.3.p	VAH43556.1	91.875	640	50	1	2	641	93	730	0	1166	95.62
Thint.04G0153000.3.p	KAF7014684.1	91.875	640	47	1	2	641	93	727	0	1164	95.47
Thint.04G0153000.3.p	VAH43551.1	91.875	640	50	1	2	641	103	740	0	1164	95.62
Thint.04G0153000.3.p	KAF7014680.1	91.875	640	47	1	2	641	93	727	0	1164	95.47
Thint.04G0153000.3.p	VAH43552.1	91.719	640	50	1	2	641	93	729	0	1164	95.47
Thint.04G0153000.3.p	XP_044455768.1	91.719	640	53	0	2	641	95	734	0	1160	95
Thint.04G0153000.3.p	XP_037476261.1	91.562	640	54	0	2	641	95	734	0	1159	95
Thint.04G0153000.3.p	VAH43548.1	91.406	640	50	1	2	641	93	727	0	1159	95.16
Thint.04G0153000.3.p	VAH43553.1	91.406	640	50	1	2	641	93	727	0	1159	95.16
Thint.04G0153000.3.p	XP_044455769.1	91.406	640	53	1	2	641	95	732	0	1151	94.69
Thint.04G0153000.3.p	VAH43555.1	91.331	646	50	1	2	641	93	738	0	1168	95.05
Thint.04G0153000.3.p	XP_037476262.1	91.25	640	54	1	2	641	95	732	0	1151	94.69
Thint.04G0153000.3.p	VAH27765.1	91.25	640	54	1	2	641	104	741	0	1150	94.69
Thint.04G0153000.3.p	VAH27770.1	91.25	640	51	1	2	641	95	729	0	1149	94.53
Thint.04G0153000.3.p	VAH27769.1	91.094	640	54	1	2	641	95	731	0	1149	94.53
Thint.04G0153000.3.p	EMS64944.1	91.094	640	55	1	2	641	105	742	0	1147	94.53
Thint.04G0153000.3.p	VAH27768.1	90.781	640	54	1	2	641	95	729	0	1144	94.22
Thint.04G0153000.3.p	KAF6999972.1	90.781	640	54	1	2	641	95	729	0	1143	94.22
Thint.04G0153000.3.p	XP_044964817.1	89.358	639	68	0	3	641	96	734	0	1084	92.33
Thint.04G0153000.3.p	BAJ92519.1	89.202	639	69	0	3	641	96	734	0	1080	92.18
Thint.04G0153000.3.p	XP_044330950.1	89.039	666	47	1	2	641	93	758	0	1166	92.49
Thint.04G0153000.3.p	XP_037484061.1	89.039	666	47	1	2	641	93	758	0	1165	92.34
Thint.04G0153000.3.p	XP_044330951.1	88.739	666	47	2	2	641	93	756	0	1157	92.19
Thint.04G0153000.3.p	XP_037484062.1	88.739	666	47	2	2	641	93	756	0	1156	92.04
Thint.04G0153000.3.p	KAF7014679.1	88.64	669	47	2	2	641	93	761	0	1160	92.08
Thint.04G0153000.3.p	KAF7007428.1	88.64	669	47	2	2	641	93	761	0	1160	91.93
Thint.04G0153000.3.p	VAH43549.1	88.589	666	50	1	2	641	192	857	0	1156	92.19
Thint.04G0153000.3.p	VAH43554.1	88.288	666	50	2	2	641	93	756	0	1152	91.89
Thint.04G0153000.3.p	VAH43550.1	88.191	669	50	2	2	641	93	761	0	1155	91.78
Thint.04G0153000.3.p	XP_044455766.1	88.138	666	53	1	2	641	95	760	0	1145	91.29
Thint.04G0153000.3.p	VAH27762.1	87.988	666	54	1	2	641	5	670	0	1146	91.29
Thint.04G0153000.3.p	XP_037476258.1	87.988	666	54	1	2	641	95	760	0	1145	91.29
Thint.04G0153000.3.p	XP_044455767.1	87.838	666	53	2	2	641	95	758	0	1137	90.99
Thint.04G0153000.3.p	XP_037476259.1	87.688	666	54	2	2	641	95	758	0	1136	90.99
Thint.04G0153000.3.p	KAF6999971.1	87.593	669	54	2	2	641	95	763	0	1140	90.88
Thint.04G0153000.3.p	KAF6999968.1	86.677	638	59	1	2	613	95	732	0	1080	90.44
Thint.04G0153000.5.p	XP_037484061.1	92.496	573	43	0	1	573	186	758	0	1045	95.64
Thint.04G0153000.5.p	XP_044330950.1	92.147	573	45	0	1	573	186	758	0	1038	95.29
Thint.04G0153000.5.p	XP_037484062.1	92.147	573	43	1	1	573	186	756	0	1036	95.29
Thint.04G0153000.5.p	KAF7007428.1	92.014	576	43	1	1	573	186	761	0	1039	95.14
Thint.04G0153000.5.p	VAH43549.1	91.798	573	47	0	1	573	285	857	0	1033	95.29
Thint.04G0153000.5.p	XP_044330951.1	91.798	573	45	1	1	573	186	756	0	1030	94.94
Thint.04G0153000.5.p	KAF7014679.1	91.667	576	45	1	1	573	186	761	0	1034	94.79
Thint.04G0153000.5.p	VAH43554.1	91.449	573	47	1	1	573	186	756	0	1030	94.94
Thint.04G0153000.5.p	XP_044455766.1	91.449	573	49	0	1	573	188	760	0	1025	94.42
Thint.04G0153000.5.p	VAH43550.1	91.319	576	47	1	1	573	186	761	0	1034	94.79
Thint.04G0153000.5.p	VAH27762.1	91.274	573	50	0	1	573	98	670	0	1023	94.24
Thint.04G0153000.5.p	XP_037476258.1	91.274	573	50	0	1	573	188	760	0	1022	94.24
Thint.04G0153000.5.p	XP_044455767.1	91.099	573	49	1	1	573	188	758	0	1016	94.07
Thint.04G0153000.5.p	XP_037476259.1	90.925	573	50	1	1	573	188	758	0	1014	93.89
Thint.04G0153000.5.p	KAF6999971.1	90.799	576	50	1	1	573	188	763	0	1017	93.75
Thint.04G0153000.5.p	KAF6999968.1	89.908	545	55	0	1	545	188	732	0	957	93.39
Thint.04G0153000.5.p	VAH43555.1	88.831	573	44	1	1	573	186	738	0	990	92.32
Thint.04G0153000.5.p	XP_037484063.1	88.482	573	40	1	1	573	186	732	0	981	91.62
Thint.04G0153000.5.p	XP_020160174.1	88.482	573	40	1	1	573	186	732	0	981	91.62
Thint.04G0153000.5.p	AEV91153.1	88.307	573	41	1	1	573	186	732	0	978	91.45
Thint.04G0153000.5.p	XP_044330953.1	88.133	573	40	2	1	573	186	730	0	972	91.27
Thint.04G0153000.5.p	XP_037484064.1	88.133	573	40	2	1	573	186	730	0	972	91.27
Thint.04G0153000.5.p	KAF7014681.1	87.958	573	40	2	1	573	186	729	0	969	91.1
Thint.04G0153000.5.p	VAH43557.1	87.784	573	44	1	1	573	285	831	0	969	91.27
Thint.04G0153000.5.p	KAF7014684.1	87.609	573	40	1	1	573	186	727	0	970	90.75
Thint.04G0153000.5.p	KAF7014680.1	87.609	573	40	2	1	573	186	727	0	964	90.75
Thint.04G0153000.5.p	VAH43556.1	87.435	573	44	2	1	573	186	730	0	966	90.92
Thint.04G0153000.5.p	VAH43551.1	87.435	573	44	2	1	573	196	740	0	964	90.92
Thint.04G0153000.5.p	XP_044455768.1	87.435	573	46	1	1	573	188	734	0	962	90.4
Thint.04G0153000.5.p	VAH43552.1	87.26	573	44	2	1	573	186	729	0	963	90.75
Thint.04G0153000.5.p	XP_037476261.1	87.26	573	47	1	1	573	188	734	0	959	90.23
Thint.04G0153000.5.p	XP_044455769.1	87.086	573	46	2	1	573	188	732	0	953	90.05
Thint.04G0153000.5.p	VAH43553.1	86.911	573	44	1	1	573	186	727	0	964	90.4
Thint.04G0153000.5.p	VAH43548.1	86.911	573	44	2	1	573	186	727	0	959	90.4
Thint.04G0153000.5.p	VAH27770.1	86.911	573	44	1	1	573	188	729	0	955	89.7
Thint.04G0153000.5.p	XP_037476262.1	86.911	573	47	2	1	573	188	732	0	951	89.88
Thint.04G0153000.5.p	VAH27765.1	86.911	573	47	2	1	573	197	741	0	951	89.88
Thint.04G0153000.5.p	VAH27769.1	86.736	573	47	2	1	573	188	731	0	948	89.7
Thint.04G0153000.5.p	EMS64944.1	86.736	573	48	2	1	573	198	742	0	946	89.7
Thint.04G0153000.5.p	VAH27768.1	86.387	573	47	1	1	573	188	729	0	949	89.35
Thint.04G0153000.5.p	KAF6999972.1	86.387	573	47	2	1	573	188	729	0	944	89.35
Thint.04G0153000.5.p	XP_044964817.1	84.642	573	62	1	1	573	188	734	0	890	87.61
Thint.04G0153000.5.p	BAJ92519.1	84.468	573	63	1	1	573	188	734	0	886	87.43
Thint.04G0153100.1.p	XP_044964818.1	89.048	210	20	1	1	210	1	207	5.76e-110	323	91.43
Thint.04G0153100.1.p	XP_037476263.1	90.654	214	16	3	1	210	1	214	7.02e-108	318	91.59
Thint.04G0153100.1.p	VAH43547.1	88.263	213	22	3	1	210	1	213	9.45e-104	308	89.67
Thint.04G0153100.1.p	XP_037484065.1	87.793	213	23	3	1	210	1	213	4.06e-103	306	89.67
Thint.04G0153100.1.p	XP_020160179.1	92.925	212	13	2	1	210	1	212	4.81e-102	304	94.34
Thint.04G0153100.1.p	EMS64943.1	88.235	102	11	1	110	210	1	102	1.12e-54	180	89.22
Thint.04G0153200.1.p	XP_020160178.1	86.452	155	17	3	1	152	1	154	7.89e-82	248	90.32
Thint.04G0153200.1.p	XP_037484066.1	87.179	156	15	3	1	152	1	155	5.1e-80	243	90.38
Thint.04G0153200.1.p	XP_044969607.1	82.581	155	20	3	1	152	1	151	3.6e-71	221	86.45
Thint.04G0153200.1.p	XP_037476265.1	84.516	155	20	2	1	152	1	154	4.83e-68	213	86.45
Thint.04G0153200.1.p	ALC79469.1	90.722	97	7	2	38	134	17	111	1.37e-48	162	90.72
Thint.04G0199000.1.p	VAH43933.1	96.963	428	13	0	1	428	10	437	0	890	98.36
Thint.04G0199000.1.p	VAH28119.1	96.729	428	14	0	1	428	1	428	0	888	98.13
Thint.04G0199000.1.p	VAH28118.1	96.729	428	14	0	1	428	1	428	0	887	98.13
Thint.04G0199000.1.p	XP_044455955.1	95.944	863	35	0	1	863	1	863	0	1706	97.8
Thint.04G0199000.1.p	XP_037484221.1	95.829	863	36	0	1	863	10	872	0	1704	97.68
Thint.04G0199000.1.p	XP_037476429.1	95.829	863	36	0	1	863	1	863	0	1704	97.68
Thint.04G0199000.1.p	VAH43930.1	95.713	863	37	0	1	863	10	872	0	1701	97.57
Thint.04G0199000.1.p	XP_044322881.1	95.597	863	38	0	1	863	10	872	0	1698	97.45
Thint.04G0199000.1.p	XP_044331171.1	95.255	864	40	1	1	863	1	864	0	1690	97.34
Thint.04G0199000.1.p	XP_020200318.1	95.139	864	41	1	1	863	1	864	0	1687	97.22
Thint.04G0199000.1.p	KAF7000138.1	94.198	879	35	1	1	863	1	879	0	1694	96.02
Thint.04G0199000.1.p	VAH28116.1	94.084	879	36	1	1	863	1	879	0	1691	95.9
Thint.04G0199000.1.p	VAH43931.1	93.97	879	37	1	1	863	10	888	0	1688	95.79
Thint.04G0199000.1.p	KAF7084277.1	93.857	879	38	1	1	863	10	888	0	1684	95.68
Thint.04G0199000.1.p	KAF7014867.1	93.523	880	40	2	1	863	1	880	0	1678	95.57
Thint.04G0199000.1.p	VAH28114.1	90.71	732	60	1	51	782	1	724	0	1355	93.85
Thint.04G0199000.1.p	VAH43929.1	90.574	732	61	1	51	782	1	724	0	1356	93.72
Thint.04G0199000.1.p	EMS53015.1	90.363	799	57	1	85	863	11	809	0	1488	93.37
Thint.04G0199000.1.p	XP_044964993.1	90.035	863	79	2	1	863	1	856	0	1556	93.28
Thint.04G0199000.1.p	VAH28117.1	85.863	863	81	2	1	863	1	822	0	1511	90.5
Thint.04G0199000.1.p	VAH43932.1	85.632	863	83	2	1	863	10	831	0	1506	90.27
Thint.04G0199000.1.p	KAF7084276.1	85.4	863	85	2	1	863	10	831	0	1500	90.03
Thint.04G0199000.1.p	KAF0907246.1	80.223	627	117	4	1	620	1	627	0	1027	86.76
Thint.04G0199100.1.p	XP_037484222.1	94.737	171	8	1	1	170	1	171	4.03e-101	311	96.49
Thint.04G0199100.1.p	XP_044322882.1	94.152	171	9	1	1	170	1	171	1.45e-100	310	95.91
Thint.04G0199100.1.p	BAJ99513.1	92.486	173	9	2	1	170	1	172	3.75e-97	301	94.22
Thint.04G0199100.1.p	XP_020200339.1	91.908	173	10	3	1	170	1	172	4.16e-95	296	93.64
Thint.04G0199100.1.p	XP_037476430.1	90.116	172	6	2	1	170	1	163	6.41e-90	282	91.86
Thint.04G0199100.1.p	XP_044964995.1	89.017	173	8	3	1	170	156	320	7.71e-89	285	90.75
Thint.04G0199100.1.p	EMS47276.1	93.458	107	5	1	1	105	93	199	9.78e-55	189	97.2
Thint.04G0199100.1.p	ACG30171.1	86.25	80	11	0	1	80	1	80	4.71e-37	147	92.5
Thint.04G0199100.1.p	CAD6223141.1	83.75	80	13	0	1	80	1	80	1.51e-36	145	92.5
Thint.04G0199100.1.p	CAB3458569.1	82.895	76	13	0	1	76	1	76	1.63e-34	139	92.11
Thint.04G0199100.1.p	CAB3454917.1	81.579	76	14	0	1	76	1	76	5.67e-34	138	92.11
Thint.04G0199100.1.p	RLM87649.1	84.746	59	9	0	1	59	1	59	3.53e-25	112	98.31
Thint.04G0199200.1.p	XP_020200329.1	93.824	340	20	1	1	339	1	340	0	601	96.76
Thint.04G0199200.1.p	XP_044327958.1	93.529	340	21	1	1	339	1	340	0	598	96.76
Thint.04G0199200.1.p	XP_044452957.1	92.669	341	23	1	1	339	1	341	0	592	95.6
Thint.04G0199200.1.p	XP_044322883.1	92.647	340	24	1	1	339	1	340	0	596	95.29
Thint.04G0199200.1.p	XP_037476431.1	92.375	341	24	1	1	339	1	341	0	590	95.31
Thint.04G0199200.1.p	XP_044969649.1	92.035	339	27	0	1	339	1	339	0	614	95.28
Thint.04G0199300.1.p	XP_020200348.1	97.333	225	5	1	1	224	1	225	1.18e-155	440	97.78
Thint.04G0199300.1.p	XP_044322884.1	97.333	225	5	1	1	224	1	225	1.54e-155	440	97.78
Thint.04G0199300.1.p	XP_037484223.1	96.889	225	6	1	1	224	1	225	1.21e-154	438	97.33
Thint.04G0199300.1.p	XP_044969650.1	96	225	7	2	1	224	1	224	2.42e-152	432	96.89
Thint.04G0199300.1.p	XP_037476433.1	95.575	226	8	2	1	224	1	226	7.13e-151	428	96.46
Thint.04G0199300.1.p	ADY38383.1	96.552	145	4	1	3	146	1	145	1.25e-95	286	96.55
Thint.04G0199300.1.p	KAG8063041.1	81.25	144	19	3	1	141	1	139	1.79e-76	240	88.89
Thint.04G0199300.1.p	XP_040378216.1	83.942	137	17	2	1	135	1	134	9.82e-76	238	90.51
Thint.04G0199300.1.p	XP_024312564.1	86.992	123	14	1	1	121	1	123	7.93e-72	227	92.68
Thint.04G0199300.1.p	XP_039826158.1	91.453	117	8	1	1	115	1	117	9.76e-72	227	95.73
Thint.04G0199300.1.p	XP_039785698.1	91.453	117	8	1	1	115	1	117	2.39e-71	226	95.73
Thint.04G0199300.1.p	CAD6211522.1	91.453	117	8	1	1	115	1	117	2.71e-71	227	95.73
Thint.04G0199300.1.p	XP_025793661.1	91.453	117	8	1	1	115	1	117	2.78e-71	227	95.73
Thint.04G0199300.1.p	GJN40839.1	90.598	117	9	1	1	115	1	117	2.78e-71	227	95.73
Thint.04G0199300.1.p	XP_004984032.1	91.453	117	8	1	1	115	1	117	3.09e-71	227	95.73
Thint.04G0199300.1.p	XP_002467695.1	90.598	117	9	1	1	115	1	117	3.27e-71	227	95.73
Thint.04G0199300.1.p	NP_001147638.2	91.453	117	8	1	1	115	1	117	3.81e-71	226	95.73
Thint.04G0199300.1.p	KAG0550709.1	90.598	117	9	1	1	115	1	117	3.93e-71	226	95.73
Thint.04G0199300.1.p	PWZ55059.1	91.453	117	8	1	1	115	1	117	4.03e-71	226	95.73
Thint.04G0199300.1.p	ACG28215.1	91.453	117	8	1	1	115	1	117	4.16e-71	226	95.73
Thint.04G0199300.1.p	PON57623.1	87.2	125	11	2	1	123	1	122	4.4e-71	225	92.8
Thint.04G0199300.1.p	KAF0921801.1	91.453	117	8	1	1	115	1	117	4.53e-71	226	95.73
Thint.04G0199300.1.p	CAD6204006.1	90.598	117	9	1	1	115	1	117	5.35e-71	226	95.73
Thint.04G0199300.1.p	GJN31761.1	90.598	117	9	1	1	115	1	117	6.72e-71	226	95.73
Thint.04G0199300.1.p	KAF8728973.1	90.598	117	9	1	1	115	1	117	1.52e-70	225	95.73
Thint.04G0199300.1.p	XP_008785640.2	86.777	121	10	1	1	115	1	121	1.65e-70	224	92.56
Thint.04G0199300.1.p	XP_009412257.1	82.812	128	16	2	1	123	1	127	2.75e-70	223	91.41
Thint.04G0199300.1.p	XP_030487954.1	88.235	119	11	1	1	119	1	116	4.56e-70	223	94.12
Thint.04G0199300.1.p	XP_015879936.1	86.066	122	15	1	1	122	1	120	8.22e-70	222	90.98
Thint.04G0199300.1.p	KAG8097422.1	89.744	117	10	1	1	115	1	117	1.02e-69	223	94.87
Thint.04G0199300.1.p	PON90299.1	88.136	118	11	1	1	118	1	115	1.76e-69	221	93.22
Thint.04G0199300.1.p	THU68521.1	82.812	128	16	2	1	123	1	127	1.99e-69	221	91.41
Thint.04G0199300.1.p	XP_029123682.1	85.124	121	12	1	1	115	1	121	7.78e-69	220	92.56
Thint.04G0199300.1.p	XP_021724453.1	85.95	121	16	1	1	121	1	120	1.67e-68	219	92.56
Thint.04G0199300.1.p	KAH7660617.1	86.441	118	13	1	1	115	1	118	2e-68	219	94.07
Thint.04G0199300.1.p	XP_020241990.1	87.288	118	12	1	1	115	1	118	2.22e-68	219	94.07
Thint.04G0199300.1.p	XP_039140019.1	86.441	118	13	1	1	115	1	118	3.44e-68	219	94.07
Thint.04G0199300.1.p	KAF8414263.1	85.714	119	14	1	1	116	1	119	3.86e-68	218	94.12
Thint.04G0199300.1.p	AGF36555.1	85.833	120	12	1	1	115	1	120	5.54e-68	218	91.67
Thint.04G0199300.1.p	XP_008790319.2	85.124	121	12	1	1	115	1	121	8.03e-68	218	91.74
Thint.04G0199300.1.p	XP_026406747.1	85.124	121	17	1	1	120	1	121	1.43e-67	217	92.56
Thint.04G0199300.1.p	XP_044502165.1	84.167	120	16	1	1	117	1	120	1.92e-67	216	92.5
Thint.04G0199300.1.p	XP_008778301.2	84.298	121	14	1	1	116	1	121	2.43e-67	217	93.39
Thint.04G0199300.1.p	XP_034702296.1	84.874	119	15	1	1	116	1	119	2.81e-67	216	93.28
Thint.04G0199300.1.p	KMT02260.1	84.426	122	18	1	1	122	1	121	2.96e-67	215	91.8
Thint.04G0199300.1.p	KAF9669641.1	86.207	116	16	0	1	116	1	116	3.84e-67	215	93.97
Thint.04G0199300.1.p	XP_010657477.1	84.874	119	15	1	1	116	1	119	4.39e-67	216	93.28
Thint.04G0199500.1.p	VAH28128.1	96.676	361	12	0	1	361	1	361	0	732	98.34
Thint.04G0199500.1.p	XP_037476434.1	96.579	380	13	0	1	380	632	1011	0	773	98.16
Thint.04G0199500.1.p	XP_044455959.1	96.579	380	13	0	1	380	632	1011	0	773	98.16
Thint.04G0199500.1.p	VAH28124.1	96.579	380	13	0	1	380	218	597	0	769	98.16
Thint.04G0199500.1.p	KAE8821796.1	96.316	380	14	0	1	380	675	1054	0	776	98.16
Thint.04G0199500.1.p	XP_044964999.1	96.316	380	14	0	1	380	632	1011	0	776	98.16
Thint.04G0199500.1.p	XP_044965000.1	96.316	380	14	0	1	380	605	984	0	775	98.16
Thint.04G0199500.1.p	XP_044964998.1	96.316	380	14	0	1	380	651	1030	0	775	98.16
Thint.04G0199500.1.p	XP_044322887.1	96.122	361	14	0	1	361	632	992	0	735	97.78
Thint.04G0199500.1.p	XP_037484225.1	96.122	361	14	0	1	361	632	992	0	734	97.78
Thint.04G0199500.1.p	XP_037484224.1	96.053	380	15	0	1	380	632	1011	0	771	97.63
Thint.04G0199500.1.p	VAH43937.1	95.845	361	15	0	1	361	1	361	0	707	97.51
Thint.04G0199500.1.p	XP_044322885.1	95.789	380	16	0	1	380	632	1011	0	751	97.63
Thint.04G0199500.1.p	EMS68357.1	95.64	344	15	0	1	344	518	861	0	678	97.38
Thint.04G0199500.1.p	XP_020200359.1	95.526	380	17	0	1	380	632	1011	0	752	97.89
Thint.04G0199500.1.p	XP_044331177.1	95.526	380	17	0	1	380	604	983	0	752	97.89
Thint.04G0199500.1.p	VAH43936.1	95.526	380	17	0	1	380	632	1011	0	748	97.37
Thint.04G0199500.1.p	VAH28129.1	94.654	318	16	1	1	318	632	948	0	638	96.54
Thint.04G0199500.1.p	KAF7014877.1	94.34	318	17	1	1	318	632	948	0	639	96.54
Thint.04G0199500.1.p	KAF7007607.1	94.025	318	18	1	1	318	632	948	0	635	95.91
Thint.04G0199500.1.p	VAH43938.1	93.711	318	19	1	1	318	632	948	0	632	95.6
Thint.04G0199500.1.p	XP_003559979.1	84.031	382	59	1	1	380	634	1015	0	687	92.41
Thint.04G0199500.1.p	PNT74786.1	84.031	382	59	1	1	380	416	797	0	685	92.41
Thint.04G0199500.1.p	RLM85446.1	81.543	363	65	1	1	361	639	1001	0	624	91.46
Thint.04G0199500.1.p	TVU38010.1	81.152	382	70	1	1	380	631	1012	0	674	92.41
Thint.04G0199500.1.p	KAF8668694.1	80.105	382	74	1	1	380	632	1013	0	663	91.1
Thint.04G0199500.2.p	VAH28129.1	96.865	319	10	0	1	319	632	950	0	656	98.75
Thint.04G0199500.2.p	KAF7007607.1	96.552	319	11	0	1	319	632	950	0	655	98.12
Thint.04G0199500.2.p	KAF7014877.1	96.238	319	12	0	1	319	632	950	0	656	98.43
Thint.04G0199500.2.p	VAH43938.1	96.238	319	12	0	1	319	632	950	0	652	97.81
Thint.04G0199500.2.p	XP_037476434.1	95.541	314	13	1	1	313	632	945	0	634	97.45
Thint.04G0199500.2.p	XP_044455959.1	95.541	314	13	1	1	313	632	945	0	633	97.45
Thint.04G0199500.2.p	VAH28124.1	95.541	314	13	1	1	313	218	531	0	629	97.45
Thint.04G0199500.2.p	VAH28128.1	95.541	314	13	1	1	313	1	314	0	628	97.45
Thint.04G0199500.2.p	XP_020200359.1	95.223	314	14	1	1	313	632	945	0	637	97.45
Thint.04G0199500.2.p	XP_044331177.1	95.223	314	14	1	1	313	604	917	0	635	97.45
Thint.04G0199500.2.p	EMS68357.1	95.223	314	14	1	1	313	518	831	0	629	97.13
Thint.04G0199500.2.p	XP_044322885.1	94.904	314	15	1	1	313	632	945	0	631	96.82
Thint.04G0199500.2.p	XP_044322887.1	94.904	314	15	1	1	313	632	945	0	631	96.82
Thint.04G0199500.2.p	XP_037484225.1	94.904	314	15	1	1	313	632	945	0	631	96.82
Thint.04G0199500.2.p	XP_037484224.1	94.904	314	15	1	1	313	632	945	0	630	96.82
Thint.04G0199500.2.p	VAH43936.1	94.586	314	16	1	1	313	632	945	0	628	96.5
Thint.04G0199500.2.p	VAH43937.1	94.586	314	16	1	1	313	1	314	0	622	96.5
Thint.04G0199500.2.p	XP_044965000.1	94.025	318	18	1	1	317	605	922	0	634	96.23
Thint.04G0199500.2.p	KAE8821796.1	94.025	318	18	1	1	317	675	992	0	634	96.23
Thint.04G0199500.2.p	XP_044964998.1	94.025	318	18	1	1	317	651	968	0	634	96.23
Thint.04G0199500.2.p	XP_044964999.1	94.025	318	18	1	1	317	632	949	0	634	96.23
Thint.04G0199500.2.p	XP_003559979.1	81.875	320	55	2	1	317	634	953	0	562	90.31
Thint.04G0199500.2.p	PNT74786.1	81.875	320	55	2	1	317	416	735	0	560	90.31
Thint.04G0199800.1.p	GJM96105.1	84.615	78	12	0	58	135	1	78	1.52e-22	95.1	89.74
Thint.04G0199800.1.p	OEL21377.1	80	60	12	0	65	124	4	63	5.42e-17	80.9	91.67
Thint.04G0199800.1.p	RLM93477.1	80	45	9	0	80	124	121	165	4.74e-11	68.2	82.22
Thint.04G0199800.1.p	PUZ56598.1	80	45	9	0	80	124	121	165	7.71e-11	67.8	82.22
Thint.04G0199900.1.p	XP_020200427.1	96.053	152	6	0	1	152	1	152	2.48e-97	287	96.71
Thint.04G0199900.1.p	XP_044319638.1	93.421	152	10	0	1	152	1	152	3.53e-86	259	94.74
Thint.04G0199900.1.p	XP_037482174.1	92.763	152	11	0	1	152	1	152	2.81e-85	256	94.08
Thint.04G0331700.1.p	EMS66574.1	93.333	690	39	4	1	683	1	690	0	1255	95.65
Thint.04G0331700.1.p	XP_037478836.1	93.188	690	39	5	1	683	1	689	0	1252	95.51
Thint.04G0331700.1.p	XP_044325539.1	93.159	687	39	4	1	683	1	683	0	1266	95.63
Thint.04G0331700.1.p	VAH35097.1	93.043	690	41	4	1	683	1	690	0	1256	95.51
Thint.04G0331700.1.p	XP_037486688.1	93.013	687	40	4	1	683	1	683	0	1264	95.49
Thint.04G0331700.1.p	KAE8785284.1	92.733	688	45	3	1	683	1	688	0	1258	95.93
Thint.04G0331700.1.p	XP_044967475.1	92.308	689	47	4	1	683	1	689	0	1249	95.65
Thint.04G0331700.1.p	XP_020188897.1	92.208	693	43	8	1	683	1	692	0	1206	94.81
Thint.04G0331700.1.p	VAH50375.1	92.068	353	20	4	1	349	1	349	0	620	94.33
Thint.04G0331700.1.p	XP_044333778.1	92.063	693	44	8	1	683	1	692	0	1205	94.81
Thint.04G0331700.1.p	SPT19406.1	92.063	693	44	8	1	683	25	716	0	1204	94.81
Thint.04G0331700.1.p	VAH50374.1	91.906	383	23	4	1	379	1	379	0	679	94.52
Thint.04G0331700.1.p	VAH35099.1	90.423	355	27	4	1	348	1	355	0	597	92.39
Thint.04G0331700.1.p	VAH35098.1	90.415	386	29	5	1	379	1	385	0	652	92.75
Thint.04G0331700.1.p	XP_003580346.1	81.135	705	105	6	1	682	1	700	0	1161	88.23
Thint.04G0331800.1.p	XP_040254890.1	86.792	212	28	0	65	276	1	212	1.57e-123	363	92.45
Thint.04G0331800.1.p	XP_044330305.1	91.414	198	17	0	112	309	1	198	4.1e-119	362	95.96
Thint.04G0331800.1.p	XP_040257502.1	91.414	198	17	0	112	309	1	198	4.17e-119	363	95.96
Thint.04G0331800.1.p	XP_044330304.1	91.414	198	17	0	112	309	1	198	5.87e-119	362	95.96
Thint.04G0331800.1.p	XP_044428342.1	90.71	183	17	0	127	309	2	184	4.25e-116	354	95.08
Thint.04G0331900.1.p	XP_044970437.1	96.02	201	8	0	1	201	1	201	8.42e-132	378	97.01
Thint.04G0331900.1.p	XP_020192087.1	92.537	201	15	0	1	201	1	201	4.79e-126	363	94.53
Thint.04G0331900.1.p	XP_044453586.1	93.532	201	13	0	1	201	1	201	3.94e-123	356	95.52
Thint.04G0331900.1.p	XP_044320266.1	94.03	201	12	0	1	201	1	201	2.13e-122	354	96.02
Thint.04G0331900.1.p	BAJ87116.1	95.522	201	9	0	1	201	1	201	3.57e-122	354	96.52
Thint.04G0331900.1.p	XP_037486684.1	93.532	201	13	0	1	201	1	201	1.29e-121	352	95.52
Thint.04G0331900.1.p	KAE8785285.1	95.522	201	9	0	1	201	1	201	1.64e-121	352	96.52
Thint.04G0331900.1.p	XP_037478833.1	93.035	201	14	0	1	201	1	201	7.61e-121	350	95.02
Thint.04G0331900.1.p	CAD6262658.1	82.212	208	30	2	1	201	1	208	1.24e-110	325	87.98
Thint.04G0331900.1.p	PWZ46054.1	82.775	209	28	2	1	201	1	209	7.08e-110	323	87.56
Thint.04G0331900.1.p	XP_021318118.1	86.154	195	17	2	17	201	19	213	4.21e-108	319	89.23
Thint.04G0331900.1.p	XP_008663480.1	80	215	29	2	1	201	1	215	2e-106	315	84.65
Thint.04G0331900.1.p	OEL26112.1	83.957	187	22	1	23	201	24	210	1.51e-101	302	87.7
Thint.04G0331900.1.p	XP_004976525.1	84.456	193	22	1	17	201	18	210	2.39e-101	301	90.16
Thint.04G0331900.1.p	XP_025826146.1	82.775	209	28	1	1	201	1	209	6.4e-101	300	88.04
Thint.04G0331900.1.p	RLM66741.1	86.559	186	17	1	24	201	24	209	2.46e-99	296	89.78
Thint.04G0331900.1.p	XP_034602007.1	83.42	193	24	1	17	201	18	210	6.44e-98	293	90.16
Thint.04G0331900.1.p	KAF0893380.1	83.152	184	24	2	24	201	24	206	2.35e-96	289	87.5
Thint.04G0331900.1.p	PUZ48506.1	85.484	186	19	1	24	201	21	206	3.89e-96	288	89.25
Thint.04G0331900.1.p	XP_039821123.1	86.341	205	24	1	1	201	1	205	5.27e-95	285	92.68
Thint.04G0331900.1.p	XP_040379169.1	84.817	191	22	2	17	201	18	207	5.52e-95	285	90.58
Thint.04G0331900.1.p	GJN02029.1	86.592	179	22	2	24	201	14	191	1.27e-94	284	92.18
Thint.04G0331900.1.p	EAY95203.1	87.006	177	19	1	29	201	19	195	3.17e-94	283	92.09
Thint.04G0331900.1.p	XP_015636019.1	87.006	177	19	1	29	201	19	195	8.39e-94	282	91.53
Thint.04G0331900.1.p	GJN26706.1	86.592	179	20	2	24	201	24	199	2.29e-93	281	91.06
Thint.04G0331900.1.p	XP_039773581.1	83.784	185	23	1	24	201	24	208	4.56e-93	280	88.65
Thint.04G0331900.1.p	KAF8702500.1	81.579	190	24	2	23	201	27	216	1.61e-90	288	89.47
Thint.04G0331900.1.p	CAB3487964.1	80.814	172	22	2	23	183	27	198	5.05e-80	255	88.95
Thint.04G0331900.1.p	RLM74789.1	86.624	157	18	1	24	177	20	176	1.54e-78	251	91.72
Thint.04G0332000.1.p	XP_044453585.1	80.263	76	15	0	1	76	1	76	2.41e-23	97.8	84.21
Thint.04G0332000.1.p	XP_037481771.1	80.263	76	15	0	1	76	1	76	3.49e-23	97.4	84.21
Thint.04G0332100.1.p	XP_044970434.1	94.949	297	9	2	1	291	1	297	0	556	95.96
Thint.04G0332100.1.p	VAH35090.1	94.702	302	11	2	1	297	1	302	0	565	96.03
Thint.04G0332100.1.p	KAE8785279.1	94.613	297	10	2	1	291	1	297	0	556	95.96
Thint.04G0332100.1.p	XP_037478832.1	94.371	302	12	2	1	297	1	302	0	562	95.7
Thint.04G0332100.1.p	XP_037486682.1	92.053	302	19	1	1	297	1	302	0	538	95.36
Thint.04G0332100.1.p	ACG25742.1	91.722	302	20	1	1	297	1	302	0	536	95.03
Thint.04G0332100.1.p	XP_044970435.1	94.595	259	8	2	1	253	1	259	1.95e-172	488	95.75
Thint.04G0332100.1.p	XP_044453584.1	94.613	297	14	1	1	297	1	295	5.17e-169	480	96.63
Thint.04G0332100.1.p	XP_020152813.1	91.776	304	18	1	1	297	1	304	1.02e-168	480	94.41
Thint.04G0332200.1.p	XP_037486680.1	97.665	985	23	0	155	1139	1	985	0	1980	98.68
Thint.04G0332200.1.p	XP_044325530.1	97.563	985	24	0	155	1139	1	985	0	1979	98.68
Thint.04G0332200.1.p	XP_020171677.1	97.462	985	25	0	155	1139	1	985	0	1978	98.58
Thint.04G0332200.1.p	XP_037486677.1	97.46	1063	27	0	77	1139	1	1063	0	2137	98.59
Thint.04G0332200.1.p	XP_044325528.1	97.366	1063	28	0	77	1139	1	1063	0	2136	98.59
Thint.04G0332200.1.p	XP_044325533.1	97.324	897	24	0	243	1139	1	897	0	1802	98.55
Thint.04G0332200.1.p	XP_044325532.1	97.306	891	24	0	77	967	1	891	0	1781	98.54
Thint.04G0332200.1.p	VAH50363.1	97.272	953	26	0	77	1029	1	953	0	1906	98.53
Thint.04G0332200.1.p	XP_020171673.1	97.103	1139	30	1	1	1139	1	1136	0	2273	98.33
Thint.04G0332200.1.p	VAH50367.1	96.981	828	23	1	312	1139	1	826	0	1653	98.19
Thint.04G0332200.1.p	XP_020171678.1	96.794	967	28	1	1	967	1	964	0	1915	98.14
Thint.04G0332200.1.p	KAF7010384.1	96.548	985	24	1	155	1139	1	975	0	1954	97.66
Thint.04G0332200.1.p	VAH35084.1	96.104	770	27	1	1	770	1	767	0	1515	97.53
Thint.04G0332200.1.p	XP_044458519.1	95.698	1139	46	1	1	1139	1	1136	0	2246	97.54
Thint.04G0332200.1.p	XP_037478829.1	95.698	1139	46	1	1	1139	1	1136	0	2245	97.54
Thint.04G0332200.1.p	VAH35086.1	95.593	953	42	0	77	1029	1	953	0	1874	97.59
Thint.04G0332200.1.p	VAH35083.1	95.569	677	27	1	1	677	1	674	0	1325	97.34
Thint.04G0332200.1.p	XP_044967466.1	95.522	1139	48	1	1	1139	1	1136	0	2239	97.28
Thint.04G0332200.1.p	VAH50361.1	95.522	1139	48	1	1	1139	1	1136	0	2232	96.66
Thint.04G0332200.1.p	XP_037478830.1	95.431	985	45	0	155	1139	1	985	0	1942	97.56
Thint.04G0332200.1.p	XP_044458520.1	95.431	985	45	0	155	1139	1	985	0	1941	97.56
Thint.04G0332200.1.p	VAH50362.1	95.347	1139	50	1	1	1139	1	1136	0	2227	96.49
Thint.04G0332200.1.p	VAH50360.1	95.325	770	33	1	1	770	1	767	0	1498	96.1
Thint.04G0332200.1.p	KAF7010383.1	93.679	1139	28	2	1	1139	1	1095	0	2173	94.82
Thint.04G0332200.1.p	VAH50366.1	86.463	820	42	6	311	1117	59	822	0	1410	88.78
Thint.04G0332200.1.p	PNT61682.1	86.24	1141	152	5	1	1139	63	1200	0	2013	92.2
Thint.04G0332200.1.p	XP_014751495.1	86.24	1141	152	5	1	1139	1	1138	0	2011	92.2
Thint.04G0332200.1.p	XP_024311465.1	86.147	1090	147	4	1	1089	1	1087	0	1917	92.2
Thint.04G0332200.1.p	XP_010240276.1	85.297	925	132	4	1	924	1	922	0	1602	91.46
Thint.04G0332200.1.p	XP_024311466.1	85.227	968	139	4	1	967	1	965	0	1677	91.53
Thint.04G0332200.1.p	XP_024311467.1	85.161	903	130	4	1	902	1	900	0	1563	91.36
Thint.04G0332200.1.p	PNT61683.1	84.569	836	125	4	1	836	63	894	0	1438	91.39
Thint.04G0332200.1.p	VAH35087.1	80.499	1082	114	11	77	1129	1	1014	0	1695	84.01
Thint.04G0358800.1.p	XP_020183736.1	93.488	215	12	1	59	271	134	348	1.28e-112	338	96.74
Thint.04G0358800.1.p	XP_044458565.1	94.419	215	10	1	59	271	134	348	2.33e-107	325	97.67
Thint.04G0358800.1.p	XP_037486721.1	95.349	215	8	1	59	271	131	345	5.34e-107	324	96.74
Thint.04G0358800.1.p	XP_044320274.1	94.884	215	9	1	59	271	131	345	1.05e-106	323	96.74
Thint.04G0358800.1.p	XP_037478874.1	95.349	215	8	1	59	271	134	348	7.56e-105	318	98.14
Thint.04G0358800.1.p	VAH50488.1	95.349	215	8	1	59	271	131	345	5.44e-104	316	96.74
Thint.04G0358800.1.p	BAK03809.1	93.427	213	14	0	59	271	136	348	5.72e-98	301	96.71
Thint.04G0358800.1.p	XP_044970446.1	93.427	213	14	0	59	271	136	348	9.04e-98	300	96.71
Thint.04G0358800.1.p	OEL29838.1	80.093	216	41	1	56	271	143	356	1.13e-86	273	87.5
Thint.04G0358800.1.p	XP_003580327.1	80.645	217	41	1	56	271	144	360	1.44e-79	254	89.4
Thint.04G0358800.1.p	VAH35246.1	96.429	84	3	0	188	271	1	84	2.65e-50	170	100
Thint.04G0358800.1.p	KAE8794366.1	94.286	140	8	0	59	198	35	174	6.89e-44	161	97.14
Thint.04G0358800.1.p	BAK03809.1	93.333	60	3	1	1	59	1	60	2.56e-25	113	93.33
Thint.04G0358800.1.p	XP_003580327.1	89.655	58	5	1	1	57	1	58	5.56e-23	107	94.83
Thint.04G0358800.1.p	XP_020183736.1	98.305	59	1	0	1	59	1	59	1.53e-20	100	98.31
Thint.04G0358800.1.p	XP_044458565.1	96.61	59	2	0	1	59	1	59	1.58e-20	100	98.31
Thint.04G0358800.1.p	XP_037478874.1	96.61	59	2	0	1	59	1	59	1.88e-20	100	98.31
Thint.04G0358800.1.p	XP_044320274.1	98.246	57	1	0	1	57	1	57	7.64e-19	96.3	98.25
Thint.04G0358800.1.p	XP_037486721.1	98.246	57	1	0	1	57	1	57	8.63e-19	95.9	98.25
Thint.04G0358800.1.p	VAH50488.1	98.246	57	1	0	1	57	1	57	9.54e-19	95.9	98.25
Thint.04G0358800.1.p	XP_044970446.1	95	60	2	1	1	59	1	60	2.49e-18	94.7	95
Thint.04G0358900.1.p	XP_044458564.1	95.378	476	22	0	1	476	286	761	0	938	98.11
Thint.04G0358900.1.p	XP_037478873.1	95.378	476	22	0	1	476	286	761	0	937	97.9
Thint.04G0358900.1.p	KAE8794365.1	95.043	464	19	2	1	464	294	753	0	891	96.34
Thint.04G0358900.1.p	XP_044967512.1	95.032	463	19	2	1	463	300	758	0	889	96.11
Thint.04G0358900.1.p	XP_037486720.1	94.979	478	22	1	1	476	289	766	0	921	96.86
Thint.04G0358900.1.p	XP_044325581.1	94.979	478	22	1	1	476	289	766	0	920	96.65
Thint.04G0358900.1.p	XP_020183726.1	94.958	476	24	0	1	476	284	759	0	920	97.06
Thint.04G0358900.1.p	EMS54060.1	94.933	375	16	1	101	475	54	425	0	732	97.33
Thint.04G0358900.1.p	SPT19441.1	94.748	476	25	0	1	476	1	476	0	920	97.06
Thint.04G0358900.1.p	XP_044333819.1	94.748	476	25	0	1	476	284	759	0	919	97.06
Thint.04G0358900.1.p	VAH35244.1	94.34	371	18	1	105	475	1	368	0	723	97.3
Thint.04G0358900.1.p	XP_014750921.1	80.165	484	84	6	1	474	292	773	0	741	87.4
Thint.04G0358900.1.p	XP_003580328.1	80.165	484	83	7	1	474	292	772	0	737	87.4
Thint.04G0359000.1.p	XP_037489366.1	87.255	306	31	1	1	298	96	401	0	551	91.5
Thint.04G0359000.1.p	KAF7010425.1	87.255	306	31	1	1	298	96	401	0	549	91.18
Thint.04G0359000.1.p	XP_044320273.1	86.971	307	31	2	1	298	96	402	0	545	90.88
Thint.04G0359000.1.p	KAF7003013.1	86.275	306	34	1	1	298	100	405	0	539	90.85
Thint.04G0359000.1.p	BAK07253.1	85.526	304	35	2	1	295	99	402	0	523	89.8
Thint.04G0359000.1.p	XP_040257000.1	85.294	306	37	1	1	298	100	405	0	535	90.2
Thint.04G0359000.1.p	XP_045089162.1	85.294	306	37	1	1	298	159	464	0	526	89.54
Thint.04G0359000.1.p	XP_037481779.1	85.246	305	37	1	1	297	53	357	0	528	89.84
Thint.04G0359000.1.p	XP_044335639.1	85.016	307	37	2	1	298	329	635	0	526	89.25
Thint.04G0359000.1.p	XP_044328559.1	84.967	306	38	1	1	298	100	405	0	533	89.87
Thint.04G0359000.1.p	VAH50484.1	83.987	306	41	1	1	298	96	401	0	525	88.56
Thint.04G0359000.1.p	VAH50486.1	83.987	306	41	1	1	298	94	399	0	523	89.22
Thint.04G0359000.1.p	VAH50485.1	83.987	306	41	1	1	298	128	433	0	523	89.22
Thint.04G0359000.1.p	KAF7010426.1	83.987	306	41	1	1	298	46	351	0	522	89.22
Thint.04G0359000.1.p	XP_044318472.1	83.713	307	41	2	1	298	181	487	0	518	88.93
Thint.04G0359000.1.p	XP_040255504.2	84.914	232	27	1	1	224	159	390	6.02e-135	398	89.22
Thint.04G0359100.1.p	XP_037480675.1	88.754	329	28	2	117	445	21	340	0	598	93.62
Thint.04G0359100.1.p	KAF7010424.1	86.742	445	39	2	1	445	1	425	0	776	90.79
Thint.04G0359100.1.p	XP_020183728.2	86.607	448	37	3	1	445	1	428	0	749	90.62
Thint.04G0359100.1.p	XP_044320272.1	86.517	445	40	2	1	445	13	437	0	774	90.56
Thint.04G0359100.1.p	XP_037489365.1	86.517	445	40	2	1	445	13	437	0	773	90.56
Thint.04G0359100.1.p	XP_044328557.1	86.384	448	38	3	1	445	2	429	0	747	90.4
Thint.04G0359100.1.p	XP_044453595.1	84.719	445	40	3	1	445	1	417	0	756	89.44
Thint.04G0359100.1.p	XP_044453594.1	84.494	445	41	3	1	445	2	418	0	754	89.21
Thint.04G0359100.1.p	XP_044970445.1	83.448	435	52	2	1	435	1	415	0	727	89.2
Thint.04G0359100.1.p	VAH50482.1	91.575	273	22	1	173	445	8	279	7.35e-179	511	95.6
Thint.04G0359200.1.p	KAF7003007.1	97.967	541	10	1	1	540	86	626	0	1096	98.34
Thint.04G0359200.1.p	EMS46244.1	97.925	530	9	2	12	540	1	529	0	1071	98.3
Thint.04G0359200.1.p	KAF7010423.1	97.624	505	11	1	36	540	50	553	0	1018	98.02
Thint.04G0359200.1.p	XP_044458561.1	97.5	520	9	1	21	540	60	575	0	1046	97.88
Thint.04G0359200.1.p	XP_037478871.1	97.308	520	10	1	21	540	61	576	0	1044	97.69
Thint.04G0359200.1.p	XP_044325577.1	97.308	520	10	1	21	540	58	573	0	1043	97.69
Thint.04G0359200.1.p	XP_044458562.1	97.308	520	9	2	21	540	60	574	0	1039	97.69
Thint.04G0359200.1.p	XP_037478872.1	97.115	520	10	2	21	540	61	575	0	1037	97.5
Thint.04G0359200.1.p	XP_044325578.1	97.115	520	10	2	21	540	58	572	0	1037	97.5
Thint.04G0359200.1.p	XP_037486718.1	96.731	520	13	1	21	540	58	573	0	1037	97.5
Thint.04G0359200.1.p	XP_037486719.1	96.538	520	13	2	21	540	58	572	0	1031	97.31
Thint.04G0359200.1.p	XP_020183722.1	95.962	520	17	1	21	540	58	573	0	1025	96.54
Thint.04G0359200.1.p	XP_020183723.1	95.769	520	17	2	21	540	58	572	0	1019	96.35
Thint.04G0359200.1.p	XP_044967508.1	95.192	520	21	1	21	540	57	572	0	1022	96.15
Thint.04G0359200.1.p	BAK02502.1	95.192	520	20	2	21	540	57	571	0	1017	96.15
Thint.04G0359200.1.p	KAE8794363.1	95	520	22	1	21	540	57	572	0	1021	96.15
Thint.04G0359200.1.p	XP_044967510.1	95	520	21	2	21	540	57	571	0	1014	95.96
Thint.04G0359200.1.p	KQJ84054.1	90.816	392	30	3	21	412	60	445	0	726	94.9
Thint.04G0359200.1.p	XP_014758891.1	90.577	520	44	2	21	540	60	574	0	973	93.85
Thint.04G0359200.1.p	EEC77803.1	85.163	492	64	2	49	540	68	550	0	867	90.45
Thint.04G0359200.1.p	EEE61496.1	84.423	520	69	3	21	540	64	571	0	905	90
Thint.04G0359200.1.p	KAF0891227.1	84.231	520	69	3	21	540	62	568	0	911	90.77
Thint.04G0359200.1.p	BAS90491.1	84.231	520	69	3	21	540	46	552	0	903	89.81
Thint.04G0359200.1.p	XP_015633360.1	84.231	520	69	3	21	540	64	570	0	902	89.81
Thint.04G0359200.1.p	KAG2568009.1	84.187	449	71	0	92	540	1	449	0	805	91.09
Thint.04G0359200.1.p	KAG0527011.1	84.187	449	70	1	92	540	1	448	0	796	91.09
Thint.04G0359200.1.p	KAB8096470.1	84.038	520	70	3	21	540	46	552	0	901	89.62
Thint.04G0359200.1.p	XP_015692305.2	83.269	520	74	3	21	540	61	567	0	897	89.23
Thint.04G0359200.1.p	PWZ37247.1	82.996	494	80	4	49	540	65	556	0	844	90.49
Thint.04G0359200.1.p	OEL30888.1	82.927	492	83	1	49	540	66	556	0	857	90.85
Thint.04G0359200.1.p	KAG2574006.1	82.927	492	82	2	49	540	69	558	0	853	90.45
Thint.04G0359200.1.p	KAF8656423.1	82.885	520	84	2	21	540	63	577	0	903	90
Thint.04G0359200.1.p	XP_021319494.1	82.812	512	86	2	29	540	2	511	0	890	91.02
Thint.04G0359200.1.p	RLM74667.1	82.692	520	85	2	21	540	61	575	0	902	90.96
Thint.04G0359200.1.p	KAF8702472.1	82.692	520	85	2	21	540	63	577	0	902	90.19
Thint.04G0359200.1.p	PUZ48452.1	82.692	520	85	2	21	540	64	578	0	896	89.81
Thint.04G0359200.1.p	XP_004976498.1	82.5	520	86	2	21	540	64	578	0	900	90.96
Thint.04G0359200.1.p	KAG8065768.1	82.5	520	79	3	21	540	64	571	0	889	89.23
Thint.04G0359200.1.p	RLM65255.1	82.308	520	87	2	21	540	64	578	0	897	90.38
Thint.04G0359200.1.p	XP_025825890.1	82.308	520	87	2	21	540	64	578	0	894	89.62
Thint.04G0359200.1.p	NP_001353096.1	82.15	521	86	4	21	540	61	575	0	885	90.21
Thint.04G0359200.1.p	TVU14881.1	82.115	520	88	2	21	540	57	571	0	894	89.62
Thint.04G0359200.1.p	XP_021319492.1	82.115	520	87	3	21	540	66	579	0	889	90.19
Thint.04G0359200.1.p	CAD6262693.1	82.115	520	87	3	21	540	61	574	0	888	90.58
Thint.04G0359200.1.p	XP_039773515.1	81.731	520	89	3	21	540	65	578	0	886	89.81
Thint.04G0359200.1.p	XP_039818915.1	81.346	520	92	2	21	540	62	576	0	886	89.23
Thint.04G0359200.1.p	ONM15021.1	81.214	527	87	4	21	540	61	582	0	884	89.18
Thint.04G0359200.2.p	EMS46244.1	98.11	529	9	1	12	539	1	529	0	1076	98.49
Thint.04G0359200.2.p	KAF7010423.1	97.817	504	11	0	36	539	50	553	0	1021	98.21
Thint.04G0359200.2.p	KAF7003007.1	97.782	541	10	2	1	539	86	626	0	1090	98.15
Thint.04G0359200.2.p	XP_044458562.1	97.495	519	9	1	21	539	60	574	0	1044	97.88
Thint.04G0359200.2.p	XP_044458561.1	97.308	520	9	2	21	539	60	575	0	1039	97.69
Thint.04G0359200.2.p	XP_037478872.1	97.303	519	10	1	21	539	61	575	0	1042	97.69
Thint.04G0359200.2.p	XP_044325578.1	97.303	519	10	1	21	539	58	572	0	1041	97.69
Thint.04G0359200.2.p	XP_037478871.1	97.115	520	10	2	21	539	61	576	0	1037	97.5
Thint.04G0359200.2.p	XP_044325577.1	97.115	520	10	2	21	539	58	573	0	1037	97.5
Thint.04G0359200.2.p	XP_037486719.1	96.724	519	13	1	21	539	58	572	0	1035	97.5
Thint.04G0359200.2.p	XP_037486718.1	96.538	520	13	2	21	539	58	573	0	1031	97.31
Thint.04G0359200.2.p	XP_020183723.1	95.954	519	17	1	21	539	58	572	0	1023	96.53
Thint.04G0359200.2.p	XP_020183722.1	95.769	520	17	2	21	539	58	573	0	1018	96.35
Thint.04G0359200.2.p	BAK02502.1	95.376	519	20	1	21	539	57	571	0	1021	96.34
Thint.04G0359200.2.p	XP_044967510.1	95.183	519	21	1	21	539	57	571	0	1019	96.15
Thint.04G0359200.2.p	XP_044967508.1	95	520	21	2	21	539	57	572	0	1014	95.96
Thint.04G0359200.2.p	KAE8794363.1	94.808	520	22	2	21	539	57	572	0	1013	95.96
Thint.04G0359200.2.p	KQJ84054.1	91.049	391	30	2	21	411	60	445	0	731	95.14
Thint.04G0359200.2.p	XP_014758891.1	90.751	519	44	1	21	539	60	574	0	978	94.03
Thint.04G0359200.2.p	EEC77803.1	85.336	491	64	1	49	539	68	550	0	871	90.63
Thint.04G0359200.2.p	EEE61496.1	84.586	519	69	2	21	539	64	571	0	910	90.17
Thint.04G0359200.2.p	KAF0891227.1	84.393	519	69	2	21	539	62	568	0	916	90.94
Thint.04G0359200.2.p	BAS90491.1	84.393	519	69	2	21	539	46	552	0	908	89.98
Thint.04G0359200.2.p	XP_015633360.1	84.393	519	69	2	21	539	64	570	0	907	89.98
Thint.04G0359200.2.p	KAB8096470.1	84.2	519	70	2	21	539	46	552	0	905	89.79
Thint.04G0359200.2.p	KAG2568009.1	84.187	449	71	0	91	539	1	449	0	805	91.09
Thint.04G0359200.2.p	KAG0527011.1	84.187	449	70	1	91	539	1	448	0	795	91.09
Thint.04G0359200.2.p	XP_015692305.2	83.43	519	74	2	21	539	61	567	0	901	89.4
Thint.04G0359200.2.p	PWZ37247.1	83.164	493	80	3	49	539	65	556	0	849	90.67
Thint.04G0359200.2.p	OEL30888.1	83.096	491	83	0	49	539	66	556	0	862	91.04
Thint.04G0359200.2.p	KAG2574006.1	83.096	491	82	1	49	539	69	558	0	858	90.63
Thint.04G0359200.2.p	KAF8656423.1	83.044	519	84	1	21	539	63	577	0	908	90.17
Thint.04G0359200.2.p	XP_021319494.1	82.975	511	86	1	29	539	2	511	0	895	91.19
Thint.04G0359200.2.p	RLM74667.1	82.852	519	85	1	21	539	61	575	0	907	91.14
Thint.04G0359200.2.p	KAF8702472.1	82.852	519	85	1	21	539	63	577	0	906	90.37
Thint.04G0359200.2.p	PUZ48452.1	82.852	519	85	1	21	539	64	578	0	901	89.98
Thint.04G0359200.2.p	XP_004976498.1	82.659	519	86	1	21	539	64	578	0	904	91.14
Thint.04G0359200.2.p	KAG8065768.1	82.659	519	79	2	21	539	64	571	0	894	89.4
Thint.04G0359200.2.p	RLM65255.1	82.466	519	87	1	21	539	64	578	0	901	90.56
Thint.04G0359200.2.p	XP_025825890.1	82.466	519	87	1	21	539	64	578	0	899	89.79
Thint.04G0359200.2.p	NP_001353096.1	82.308	520	86	3	21	539	61	575	0	890	90.38
Thint.04G0359200.2.p	TVU14881.1	82.274	519	88	1	21	539	57	571	0	898	89.79
Thint.04G0359200.2.p	XP_021319492.1	82.274	519	87	2	21	539	66	579	0	894	90.37
Thint.04G0359200.2.p	CAD6262693.1	82.274	519	87	2	21	539	61	574	0	892	90.75
Thint.04G0359200.2.p	XP_039773515.1	81.888	519	89	2	21	539	65	578	0	890	89.98
Thint.04G0359200.2.p	XP_039818915.1	81.503	519	92	1	21	539	62	576	0	891	89.4
Thint.04G0359200.2.p	ONM15021.1	81.214	527	86	4	21	539	61	582	0	883	89.18
Thint.04G0359300.1.p	XP_044458559.1	98.52	473	7	0	1	473	1	473	0	963	98.94
Thint.04G0359300.1.p	VAH35229.1	98.312	474	7	1	1	473	1	474	0	959	98.73
Thint.04G0359300.1.p	XP_037478870.1	98.098	368	7	0	106	473	2	369	0	748	98.91
Thint.04G0359300.1.p	XP_037486716.1	98.097	473	9	0	1	473	1	473	0	962	98.94
Thint.04G0359300.1.p	XP_037478869.1	98.058	412	8	0	62	473	1	412	0	840	98.79
Thint.04G0359300.1.p	XP_020183721.1	97.468	474	11	1	1	473	1	474	0	953	98.52
Thint.04G0359300.1.p	XP_044967506.1	96.406	473	17	0	1	473	1	473	0	949	98.31
Thint.04G0359300.1.p	VAH35227.1	96.281	484	7	1	1	473	1	484	0	954	96.69
Thint.04G0359300.1.p	KAF7010419.1	95.868	484	9	1	1	473	1	484	0	953	96.69
Thint.04G0359300.1.p	VAH50473.1	93.446	473	7	1	1	473	1	449	0	903	94.08
Thint.04G0359300.1.p	VAH35226.1	93.446	473	7	1	1	473	1	449	0	900	93.87
Thint.04G0359300.1.p	KAF7017774.1	92.827	474	9	2	1	473	1	450	0	895	93.67
Thint.04G0359300.1.p	XP_003580331.1	91.332	473	41	0	1	473	1	473	0	875	94.93
Thint.04G0359300.1.p	XP_002448335.1	88.584	473	54	0	1	473	1	473	0	846	94.08
Thint.04G0359300.1.p	CAD6259986.1	88.372	473	55	0	1	473	421	893	0	865	93.66
Thint.04G0359300.1.p	XP_015633532.1	88.372	473	52	1	1	473	1	470	0	860	92.81
Thint.04G0359300.1.p	CAD6262692.1	88.161	473	56	0	1	473	1	473	0	863	93.87
Thint.04G0359300.1.p	CAH67176.1	88.161	473	53	1	1	473	1	470	0	859	92.81
Thint.04G0359300.1.p	KAF8656422.1	87.879	462	56	0	12	473	1	462	0	833	92.64
Thint.04G0359300.1.p	KAF8702473.1	87.662	462	57	0	12	473	1	462	0	830	92.42
Thint.04G0359300.1.p	XP_006652644.1	87.526	473	57	1	1	473	1	471	0	858	92.81
Thint.04G0359300.1.p	XP_004976500.1	87.315	473	60	0	1	473	1	473	0	822	93.02
Thint.04G0359300.1.p	KAF0891225.1	87.104	473	59	1	1	473	1	471	0	850	92.39
Thint.04G0359300.1.p	KAF8751975.1	86.48	392	52	1	12	402	1	392	0	707	91.84
Thint.04G0359300.1.p	TVU14883.1	85.835	473	67	0	1	473	1	473	0	820	91.97
Thint.04G0359300.1.p	XP_020403232.1	85.68	412	59	0	62	473	1	412	0	733	92.48
Thint.04G0359300.1.p	ONM15015.1	85.43	453	66	0	1	453	1	453	0	800	92.05
Thint.04G0359300.1.p	ONM15016.1	85.412	473	69	0	1	473	1	473	0	838	92.18
Thint.04G0359300.1.p	NP_001145689.1	84.989	473	71	0	1	473	1	473	0	833	91.75
Thint.04G0359300.1.p	RLM73704.1	84.567	473	73	0	1	473	1	473	0	792	91.12
Thint.04G0359300.1.p	OEL30889.1	84.504	484	64	1	1	473	1	484	0	835	89.88
Thint.04G0359300.1.p	XP_039818916.1	83.932	473	76	0	1	473	1	473	0	791	91.12
Thint.04G0359300.1.p	XP_039773518.1	83.932	473	76	0	1	473	1	473	0	787	90.91
Thint.04G0359300.1.p	ONM15009.1	83.817	482	69	1	1	473	1	482	0	831	90.46
Thint.04G0359300.1.p	KAG2568015.1	83.755	474	76	1	1	473	1	474	0	786	90.93
Thint.04G0359300.1.p	PUZ48453.1	83.51	473	77	1	1	473	1	472	0	798	90.7
Thint.04G0359300.1.p	XP_025825765.1	83.298	473	78	1	1	473	1	472	0	796	90.7
Thint.04G0359300.1.p	XP_020403231.1	81.124	498	69	1	1	473	1	498	0	824	87.55
Thint.04G0359300.1.p	ONM15012.1	80.973	473	73	2	1	473	1	456	0	794	87.53
Thint.04G0359400.1.p	KAE8819785.1	94.719	303	16	0	1	303	281	583	0	604	96.04
Thint.04G0359400.1.p	XP_044967653.1	94.389	303	17	0	1	303	211	513	0	604	96.04
Thint.04G0359400.1.p	XP_044328650.1	93.729	303	16	1	1	303	211	510	0	592	95.71
Thint.04G0359400.1.p	XP_037489419.1	93.729	303	16	1	1	303	210	509	0	591	95.38
Thint.04G0359400.1.p	XP_020194755.1	93.399	303	17	1	1	303	211	510	0	590	95.71
Thint.04G0359400.1.p	XP_037474550.1	93.069	303	18	1	1	303	211	510	0	588	95.38
Thint.04G0359400.1.p	XP_044453664.1	92.739	303	19	1	1	303	211	510	0	586	95.05
Thint.04G0359400.1.p	XP_044325787.1	85.809	303	43	0	1	303	206	508	0	553	91.09
Thint.04G0359400.1.p	VAH51036.1	85.149	303	45	0	1	303	206	508	0	550	90.76
Thint.04G0359400.1.p	XP_037486912.1	85.149	303	45	0	1	303	206	508	0	546	90.1
Thint.04G0359500.1.p	KAF7010658.1	91.888	752	60	1	108	859	1	751	0	1439	95.35
Thint.04G0359500.1.p	VAH51014.1	91.58	772	65	0	88	859	3	774	0	1478	95.21
Thint.04G0359500.1.p	XP_037482365.1	91.473	774	66	0	86	859	5	778	0	1475	95.09
Thint.04G0359500.1.p	KAE8819783.1	91.2	750	66	0	109	858	54	803	0	1430	95.2
Thint.04G0359500.1.p	XP_044335649.1	91.146	768	68	0	92	859	4	771	0	1456	95.31
Thint.04G0359500.1.p	XP_044967650.1	91.079	751	67	0	108	858	1	751	0	1429	95.47
Thint.04G0359500.1.p	VAH51015.1	90.923	661	60	0	88	748	3	663	0	1259	94.86
Thint.04G0359500.1.p	VAH51016.1	90.846	579	53	0	88	666	3	581	0	1102	94.65
Thint.04G0359500.1.p	VAH51028.1	90.483	725	64	1	135	859	1	720	0	1329	94.21
Thint.04G0359500.1.p	XP_020194745.1	90.452	775	74	0	85	859	4	778	0	1457	94.71
Thint.04G0359500.1.p	KAF7066612.1	90.16	752	65	1	108	859	1	743	0	1404	94.15
Thint.04G0359500.1.p	XP_044318496.1	90.102	788	74	2	72	859	125	908	0	1464	93.53
Thint.04G0359500.1.p	XP_044967652.1	89.88	751	67	1	108	858	1	742	0	1404	94.27
Thint.04G0359500.1.p	XP_037480705.1	87.633	752	57	3	108	859	27	742	0	1342	90.69
Thint.04G0359500.1.p	XP_020194743.2	87.467	750	94	0	109	858	4	753	0	1364	92.8
Thint.04G0359500.1.p	KAF6984466.1	87.084	751	97	0	108	858	1	751	0	1357	92.28
Thint.04G0359500.1.p	XP_044460359.1	87.067	750	97	0	109	858	55	804	0	1358	92.27
Thint.04G0359500.1.p	XP_037480703.1	86.933	750	98	0	109	858	55	804	0	1356	92.13
Thint.04G0359500.1.p	XP_044335648.1	86.815	766	101	0	93	858	90	855	0	1377	92.17
Thint.04G0359500.1.p	XP_037486905.1	84.217	868	117	6	1	859	1	857	0	1446	88.71
Thint.04G0359500.1.p	VAH51029.1	84.101	868	118	6	1	859	1	857	0	1448	88.82
Thint.04G0359500.1.p	XP_044320364.1	83.986	868	119	6	1	859	1	857	0	1447	88.71
Thint.04G0359500.1.p	BAL41689.1	83.681	864	121	6	1	855	1	853	0	1431	88.43
Thint.06G0304600.1.p	XP_020152261.1	100	193	0	0	1	193	1	193	2.61e-139	396	100
Thint.06G0304600.1.p	XP_037477584.1	98.446	193	3	0	1	193	1	193	5.41e-137	390	98.96
Thint.06G0304600.1.p	XP_044453229.1	97.927	193	4	0	1	193	1	193	2.63e-136	389	98.45
Thint.06G0304600.1.p	XP_037485355.1	97.409	193	5	0	1	193	1	193	5.19e-136	388	98.96
Thint.06G0304600.1.p	XP_044324195.1	96.891	193	6	0	1	193	1	193	3.28e-135	386	98.45
Thint.06G0304600.1.p	XP_044966265.1	91.192	193	17	0	1	193	1	193	3.39e-111	325	95.34
Thint.06G0304600.1.p	VAH31655.1	80.311	193	3	1	1	193	1	158	2.29e-102	302	80.83
Thint.06G0304600.1.p	KAF7016207.1	100	81	0	0	1	81	1	81	2.16e-47	160	100
Thint.06G0304600.2.p	XP_020152261.1	95.625	160	7	0	1	160	1	160	6.3e-106	311	96.25
Thint.06G0304600.2.p	XP_037477584.1	93.75	160	10	0	1	160	1	160	7.72e-88	265	95
Thint.06G0304600.2.p	XP_044453229.1	93.125	160	11	0	1	160	1	160	7.72e-88	265	94.38
Thint.06G0304600.2.p	XP_037485355.1	92.5	160	12	0	1	160	1	160	7.22e-87	263	95
Thint.06G0304600.2.p	XP_044324195.1	92.453	159	12	0	1	159	1	159	4.8e-86	260	94.97
Thint.06G0304600.2.p	XP_044966265.1	86.25	160	22	0	1	160	1	160	4.43e-79	243	90.62
Thint.06G0304600.2.p	VAH31655.1	88.66	97	11	0	64	160	29	125	1.24e-54	180	91.75
Thint.06G0304600.2.p	KAF7016207.1	100	81	0	0	1	81	1	81	1.57e-47	159	100
Thint.06G0304600.2.p	KAE8772814.1	92.593	81	6	0	1	81	1	81	1.09e-26	107	95.06
Thint.06G0304600.3.p	XP_020152261.1	99.115	113	1	0	30	142	81	193	1.09e-77	238	100
Thint.06G0304600.3.p	VAH31655.1	85.185	135	20	0	8	142	24	158	2.51e-77	236	88.89
Thint.06G0304600.3.p	XP_037477584.1	97.345	113	3	0	30	142	81	193	1.88e-76	235	99.12
Thint.06G0304600.3.p	XP_044453229.1	97.345	113	3	0	30	142	81	193	2.69e-76	235	99.12
Thint.06G0304600.3.p	XP_044324195.1	96.46	113	4	0	30	142	81	193	6.26e-76	234	99.12
Thint.06G0304600.3.p	XP_037485355.1	96.46	113	4	0	30	142	81	193	6.4e-76	234	99.12
Thint.06G0304600.3.p	XP_044966265.1	87.179	117	15	0	26	142	77	193	7.1e-70	219	93.16
Thint.06G0304700.1.p	XP_020152262.3	96.97	99	3	0	1	99	1	99	3.15e-47	162	96.97
Thint.06G0304700.1.p	XP_037469816.1	91.358	81	7	0	60	140	99	179	3.06e-42	150	93.83
Thint.06G0304700.1.p	XP_040254928.1	96.203	79	3	0	1	79	180	258	1.14e-40	149	96.2
Thint.06G0304800.1.p	VAH93648.1	94.881	293	14	1	4	296	1	292	0	548	95.9
Thint.06G0304800.1.p	EMS63002.1	94.643	336	13	1	4	334	1	336	0	632	96.13
Thint.06G0304800.1.p	XP_044340201.1	94.611	334	18	0	1	334	1	334	0	637	97.01
Thint.06G0304800.1.p	XP_037405562.1	94.551	312	17	0	23	334	1	312	0	593	97.44
Thint.06G0304800.1.p	VAH01434.1	92.515	334	25	0	1	334	1	334	0	619	95.21
Thint.06G0304800.1.p	KAF6982257.1	92.447	331	25	0	4	334	1	331	0	614	95.17
Thint.06G0304800.1.p	KAF7035472.1	90.937	331	21	2	4	334	1	322	0	609	92.45
Thint.06G0304800.1.p	VAI29512.1	88.215	297	32	2	39	334	4	298	0	540	92.59
Thint.06G0304800.1.p	XP_020152915.2	86.228	334	15	1	1	334	245	547	0	586	88.32
Thint.06G0304800.1.p	VAI60590.1	85.843	332	44	2	4	334	1	330	0	584	90.36
Thint.06G0304800.1.p	KAF7027707.1	85.813	289	36	3	49	334	13	299	9e-179	506	91
Thint.06G0304800.1.p	XP_037489237.1	90.53	264	23	2	1	263	1	263	1.95e-170	484	92.8
Thint.06G0304800.1.p	KAF7009736.1	89.057	265	27	2	1	264	1	264	1.05e-167	477	91.32
Thint.06G0304800.1.p	VAH01443.1	89.956	229	23	0	23	251	1	229	1.84e-139	404	93.45
Thint.06G0304800.1.p	SPT18156.1	94.845	194	10	0	23	216	1	194	7.47e-133	386	96.91
Thint.06G0304800.1.p	VAI05888.1	92.857	140	10	0	4	143	1	140	1.59e-90	277	95
Thint.06G0304900.1.p	XP_037485354.1	100	122	0	0	1	122	1	122	1.42e-78	237	100
Thint.06G0304900.1.p	XP_020152865.1	99.18	122	1	0	1	122	1	122	4.31e-78	236	100
Thint.06G0304900.1.p	XP_037477582.1	98.361	122	2	0	1	122	1	122	1.26e-77	235	100
Thint.06G0304900.1.p	XP_044332436.1	98.361	122	2	0	1	122	1	122	2.58e-77	234	100
Thint.06G0304900.1.p	XP_003574994.1	97.561	123	2	1	1	122	1	123	1.42e-75	229	99.19
Thint.06G0304900.1.p	XP_044966264.1	96.748	123	3	1	1	122	1	123	6.03e-75	228	98.37
Thint.06G0304900.1.p	XP_003579579.1	95.935	123	4	1	1	122	1	123	6.46e-74	225	97.56
Thint.06G0304900.1.p	KAG8063968.1	95.902	122	4	1	1	121	1	122	7.24e-74	226	98.36
Thint.06G0304900.1.p	GJN21117.1	95.122	123	5	1	1	122	1	123	2.6e-73	224	97.56
Thint.06G0304900.1.p	XP_006653313.2	95.122	123	5	1	1	122	1	123	2.9e-73	224	96.75
Thint.06G0304900.1.p	EMS58200.1	93.443	122	8	0	1	122	1	122	4.56e-73	228	96.72
Thint.06G0304900.1.p	KAF0933910.1	95.902	122	4	1	2	122	5	126	1.72e-72	222	96.72
Thint.06G0304900.1.p	VAH31649.1	93.443	122	8	0	1	122	1	122	2.34e-72	221	95.08
Thint.06G0304900.1.p	XP_015689215.1	95.122	123	5	1	1	122	1	123	2.67e-72	221	95.93
Thint.06G0304900.1.p	EEC77134.1	95.082	122	5	1	2	122	3	124	2.85e-72	221	96.72
Thint.06G0304900.1.p	XP_015627286.1	94.309	123	6	1	1	122	1	123	1.28e-71	219	95.93
Thint.06G0304900.1.p	XP_039842653.1	93.496	123	7	1	1	122	1	123	2.5e-71	219	95.93
Thint.06G0304900.1.p	GJN37131.1	92.683	123	8	1	1	122	1	123	6.42e-71	218	96.75
Thint.06G0304900.1.p	XP_039772513.1	92.683	123	8	1	1	122	1	123	1.01e-70	217	95.93
Thint.06G0304900.1.p	NP_001281193.1	92.683	123	8	1	1	122	1	123	1.08e-70	217	95.93
Thint.06G0304900.1.p	TVU29998.1	93.496	123	7	1	1	122	1	123	1.15e-70	217	96.75
Thint.06G0304900.1.p	GJN03201.1	92.683	123	8	1	1	122	1	123	1.61e-70	217	95.93
Thint.06G0304900.1.p	ACG34725.1	91.87	123	9	1	1	122	1	123	9.24e-70	215	95.12
Thint.06G0304900.1.p	XP_008794396.2	90.244	123	11	1	1	122	1	123	1.52e-68	212	95.12
Thint.06G0304900.1.p	XP_009397494.1	90.244	123	11	1	1	122	1	123	1.85e-68	212	93.5
Thint.06G0304900.1.p	XP_026405013.1	90.244	123	11	1	1	122	1	123	1.85e-68	212	94.31
Thint.06G0304900.1.p	KMZ68274.1	89.431	123	12	1	1	122	1	123	3.61e-68	211	93.5
Thint.06G0304900.1.p	TVU13860.1	92.683	123	8	1	1	122	1	123	3.73e-68	211	94.31
Thint.06G0304900.1.p	XP_028126652.1	90.244	123	11	1	1	122	1	123	5.02e-68	211	93.5
Thint.06G0304900.1.p	THU74812.1	90.244	123	11	1	1	122	1	123	5.24e-68	211	94.31
Thint.06G0304900.1.p	XP_010920738.1	89.431	123	12	1	1	122	1	123	8.4e-68	210	94.31
Thint.06G0304900.1.p	KAF7818547.1	90.164	122	11	1	1	121	1	122	1.73e-67	209	94.26
Thint.06G0304900.1.p	XP_020086956.1	90.244	123	11	1	1	122	1	123	1.93e-67	209	91.87
Thint.06G0304900.1.p	XP_030506008.1	89.431	123	12	1	1	122	1	123	2.02e-67	209	93.5
Thint.06G0304900.1.p	OVA18250.1	88.618	123	13	1	1	122	1	123	2.13e-67	209	94.31
Thint.06G0304900.1.p	AEC10955.1	89.344	122	12	1	1	121	1	122	2.9e-67	209	92.62
Thint.06G0304900.1.p	XP_024032172.1	89.431	123	12	1	1	122	1	123	3.54e-67	208	93.5
Thint.06G0304900.1.p	XP_011089412.1	90.164	122	11	1	1	121	1	122	4.17e-67	208	93.44
Thint.06G0304900.1.p	XP_020108477.1	90.244	123	11	1	1	122	1	123	4.21e-67	208	91.87
Thint.06G0304900.1.p	KAF3328875.1	90.244	123	11	1	1	122	1	123	4.65e-67	208	92.68
Thint.06G0304900.1.p	XP_009381095.1	89.431	123	12	1	1	122	1	123	5.54e-67	208	91.87
Thint.06G0304900.1.p	XP_004294619.1	88.618	123	13	1	1	122	1	123	5.99e-67	208	94.31
Thint.06G0304900.1.p	KAA8549716.1	89.344	122	12	1	1	121	1	122	6.25e-67	208	94.26
Thint.06G0304900.1.p	XP_028063758.1	90.164	122	11	1	1	121	1	122	7.79e-67	207	93.44
Thint.06G0304900.1.p	TXG73984.1	88.618	123	13	1	1	122	1	123	8.79e-67	207	92.68
Thint.06G0304900.1.p	EOY34164.1	89.431	123	12	1	1	122	37	159	9.44e-67	209	92.68
Thint.06G0304900.1.p	XP_007016545.2	89.431	123	12	1	1	122	37	159	1.08e-66	208	92.68
Thint.06G0304900.1.p	XP_006407670.1	88.525	122	13	1	1	121	1	122	1.18e-66	207	95.08
Thint.06G0304900.1.p	OVA03556.1	87.805	123	14	1	1	122	1	123	1.18e-66	207	94.31
Thint.06G0304900.1.p	XP_042403991.1	89.431	123	12	1	1	122	1	123	1.23e-66	207	92.68
Thint.06G0304900.1.p	XP_010555683.1	89.344	122	12	1	1	121	1	122	1.23e-66	207	94.26
Thint.06G0304900.1.p	XP_020882284.1	88.525	122	13	1	1	121	1	122	1.32e-66	207	95.08
Thint.06G0304900.1.p	XP_042401859.1	89.431	123	12	1	1	122	1	123	1.38e-66	207	91.87
Thint.06G0304900.1.p	PON89563.1	88.525	122	13	1	1	121	1	122	1.47e-66	207	94.26
Thint.06G0304900.1.p	XP_031247557.1	89.344	122	12	1	1	121	1	122	1.55e-66	207	93.44
Thint.06G0304900.1.p	XP_030489755.1	89.431	123	12	1	1	122	1	123	1.59e-66	207	92.68
Thint.06G0304900.1.p	XP_012064958.1	89.344	122	12	1	1	121	1	122	1.61e-66	207	93.44
Thint.06G0304900.1.p	TYI12669.1	89.344	122	12	1	1	121	1	122	1.73e-66	207	93.44
Thint.06G0304900.1.p	EAZ30442.1	89.431	123	12	1	1	122	1	123	1.79e-66	207	92.68
Thint.06G0304900.1.p	XP_004952533.1	95.122	123	5	1	1	122	1	123	2.02e-66	206	97.56
Thint.06G0304900.1.p	XP_016727031.1	88.618	123	13	1	1	122	1	123	2.16e-66	206	92.68
Thint.06G0304900.1.p	XP_024970272.1	87.805	123	14	1	1	122	1	123	2.28e-66	206	94.31
Thint.06G0304900.1.p	XP_020103241.1	89.431	123	12	1	1	122	1	123	2.44e-66	206	91.87
Thint.06G0304900.1.p	XP_016678827.1	89.344	122	12	1	1	121	1	122	2.58e-66	206	93.44
Thint.06G0304900.1.p	XP_007009574.1	89.344	122	12	1	1	121	1	122	2.6e-66	206	93.44
Thint.06G0304900.1.p	XP_008222785.1	87.805	123	14	1	1	122	1	123	2.72e-66	206	93.5
Thint.06G0304900.1.p	XP_034919017.1	87.805	123	14	1	1	122	1	123	3.46e-66	206	92.68
Thint.06G0304900.1.p	PSR90025.1	88.525	122	13	1	1	121	1	122	4.22e-66	206	93.44
Thint.06G0304900.1.p	VFQ80340.1	88.525	122	13	1	1	121	1	122	4.27e-66	206	93.44
Thint.06G0304900.1.p	XP_021664020.1	88.618	123	13	1	1	122	1	123	4.31e-66	206	92.68
Thint.06G0304900.1.p	PPR97582.1	89.344	122	12	1	1	121	31	152	4.43e-66	207	93.44
Thint.06G0304900.1.p	KAA8543928.1	89.344	122	12	1	1	121	1	122	4.46e-66	206	93.44
Thint.06G0304900.1.p	XP_002282289.1	88.525	122	13	1	1	121	1	122	4.76e-66	206	95.08
Thint.06G0304900.1.p	MCD7463011.1	87.805	123	14	1	1	122	1	123	4.81e-66	206	92.68
Thint.06G0304900.1.p	XP_021617602.1	88.618	123	13	1	1	122	1	123	5.25e-66	206	92.68
Thint.06G0304900.1.p	CDY54380.1	86.179	123	16	1	1	122	13	135	5.53e-66	206	94.31
Thint.06G0304900.1.p	XP_009622612.1	87.805	123	14	1	1	122	1	123	5.74e-66	205	92.68
Thint.06G0304900.1.p	XP_004975352.1	94.309	123	6	1	1	122	1	123	5.93e-66	205	97.56
Thint.06G0304900.1.p	PSR93067.1	88.525	122	13	1	1	121	1	122	6.33e-66	205	92.62
Thint.06G0304900.1.p	XP_022767473.1	89.344	122	12	1	1	121	1	122	6.69e-66	205	93.44
Thint.06G0304900.1.p	XP_009612050.1	87.705	122	14	1	1	121	1	122	6.84e-66	205	94.26
Thint.06G0304900.1.p	XP_009123329.1	86.179	123	16	1	1	122	1	123	6.84e-66	205	94.31
Thint.06G0304900.1.p	XP_011074047.1	88.525	122	13	1	1	121	1	122	6.99e-66	205	93.44
Thint.06G0304900.1.p	CAA7033637.1	88.525	122	13	1	1	121	1	122	7.14e-66	205	94.26
Thint.06G0304900.1.p	MCD7467903.1	86.992	123	15	1	1	122	1	123	7.14e-66	205	94.31
Thint.06G0304900.1.p	XP_021617763.1	89.344	122	12	1	1	121	1	122	7.46e-66	205	93.44
Thint.06G0304900.1.p	THU52484.1	89.431	123	12	1	1	122	62	184	7.78e-66	207	91.87
Thint.06G0304900.1.p	MCD7453447.1	88.525	122	13	1	1	121	1	122	7.8e-66	205	94.26
Thint.06G0304900.1.p	GAV77056.1	88.525	122	13	1	1	121	1	122	8.24e-66	205	93.44
Thint.06G0304900.1.p	CBI33174.3	87.805	123	14	1	1	122	52	174	8.61e-66	207	94.31
Thint.06G0304900.1.p	XP_016572217.1	87.705	122	14	1	1	121	1	122	8.9e-66	205	94.26
Thint.06G0304900.1.p	XP_008776294.1	88.618	123	13	1	1	122	1	123	9.09e-66	205	91.87
Thint.06G0304900.1.p	XP_002312062.1	86.992	123	15	1	1	122	1	123	9.19e-66	205	92.68
Thint.06G0304900.1.p	XP_027365534.1	88.525	122	13	1	1	121	1	122	9.4e-66	205	94.26
Thint.06G0304900.1.p	XP_039043547.1	88.618	123	13	1	1	122	1	123	9.5e-66	205	91.87
Thint.06G0304900.1.p	XP_009598244.1	87.705	122	14	1	1	121	1	122	9.93e-66	205	94.26
Thint.06G0304900.1.p	KAG8063936.1	95.082	122	5	1	1	121	1	122	1.01e-65	205	96.72
Thint.06G0304900.1.p	XP_019192100.1	87.705	122	14	1	1	121	1	122	1.1e-65	204	93.44
Thint.06G0304900.1.p	XP_013625492.1	86.179	123	16	1	1	122	1	123	1.1e-65	204	93.5
Thint.06G0304900.1.p	OIT23378.1	88.525	122	13	1	1	121	20	141	1.13e-65	205	93.44
Thint.06G0305100.1.p	SPT18151.1	99.584	481	2	0	1	481	16	496	0	956	99.58
Thint.06G0305100.1.p	XP_044328188.1	99.584	481	2	0	1	481	1	481	0	956	99.58
Thint.06G0305100.1.p	XP_044328190.1	99.492	394	2	0	88	481	1	394	0	785	99.49
Thint.06G0305100.1.p	XP_020152842.1	99.376	481	3	0	1	481	1	481	0	954	99.38
Thint.06G0305100.1.p	XP_045088980.1	99.376	481	3	0	1	481	12	492	0	954	99.38
Thint.06G0305100.1.p	XP_020152853.1	99.239	394	3	0	88	481	1	394	0	782	99.24
Thint.06G0305100.1.p	XP_037477581.1	98.731	394	5	0	88	481	1	394	0	784	99.49
Thint.06G0305100.1.p	XP_037485353.1	98.477	394	6	0	88	481	1	394	0	781	99.24
Thint.06G0305100.1.p	XP_044324192.1	98.223	394	7	0	88	481	1	394	0	779	98.98
Thint.06G0305100.1.p	XP_044966263.1	97.925	482	10	0	1	482	27	508	0	945	98.55
Thint.06G0305100.1.p	BAK07287.1	97.925	482	10	0	1	482	1	482	0	943	98.55
Thint.06G0305100.1.p	XP_037477579.1	97.713	481	5	1	1	481	1	475	0	935	98.34
Thint.06G0305100.1.p	KAF7001475.1	97.694	477	5	1	5	481	1	471	0	927	98.32
Thint.06G0305100.1.p	XP_037485350.1	97.505	481	6	1	1	481	12	486	0	934	98.13
Thint.06G0305100.1.p	XP_037485351.1	97.505	481	6	1	1	481	1	475	0	934	98.13
Thint.06G0305100.1.p	VAH31646.1	97.505	481	6	1	1	481	1	475	0	931	98.13
Thint.06G0305100.1.p	XP_044324187.1	97.297	481	7	1	1	481	12	486	0	932	97.92
Thint.06G0305100.1.p	XP_044324189.1	97.297	481	7	1	1	481	1	475	0	931	97.92
Thint.06G0305100.1.p	VAH47106.1	97.215	395	5	1	1	395	1	389	0	759	97.97
Thint.06G0305100.1.p	VAH47103.1	96.074	484	6	2	5	481	1	478	0	917	96.69
Thint.06G0305100.1.p	VAH31647.1	96.074	484	6	2	5	481	1	478	0	914	96.69
Thint.06G0305100.1.p	EMS53951.1	95.868	484	7	2	5	481	1	478	0	914	96.69
Thint.06G0305100.1.p	XP_045084655.1	92.516	481	36	0	1	481	1	481	0	860	96.88
Thint.06G0305100.1.p	XP_044398907.1	92.516	481	36	0	1	481	1	481	0	858	96.88
Thint.06G0305100.1.p	XP_037443201.1	92.308	481	37	0	1	481	35	515	0	858	96.88
Thint.06G0305100.1.p	VAI21310.1	92.116	482	38	0	1	482	30	511	0	858	96.68
Thint.06G0305100.1.p	VAI21309.1	92.116	482	38	0	1	482	1	482	0	856	96.47
Thint.06G0305100.1.p	VAI36105.1	92.1	481	38	0	1	481	35	515	0	856	96.88
Thint.06G0305100.1.p	XP_044390234.1	92.1	481	38	0	1	481	35	515	0	854	96.67
Thint.06G0305100.1.p	XP_037435923.1	91.892	481	39	0	1	481	1	481	0	854	96.05
Thint.06G0305100.1.p	VAI21320.1	91.892	481	39	0	1	481	28	508	0	854	96.05
Thint.06G0305100.1.p	VAI21319.1	91.892	481	39	0	1	481	30	510	0	853	96.05
Thint.06G0305100.1.p	XP_037435922.1	91.793	463	38	0	1	463	30	492	0	818	96.11
Thint.06G0305100.1.p	VAI21318.1	91.793	463	38	0	1	463	30	492	0	817	96.11
Thint.06G0305100.1.p	XP_037435924.1	91.701	482	40	0	1	482	1	482	0	852	96.06
Thint.06G0305100.1.p	EMS66209.1	91.632	478	40	0	5	482	1	478	0	846	96.23
Thint.06G0305100.1.p	VAI21325.1	91.476	481	41	0	1	481	1	481	0	846	95.84
Thint.06G0305100.1.p	XP_045084655.1	91.268	481	42	0	1	481	492	972	0	850	96.05
Thint.06G0305100.1.p	KAF7048961.1	91.268	481	42	0	1	481	14	494	0	850	96.05
Thint.06G0305100.1.p	XP_044398906.1	91.268	481	42	0	1	481	1	481	0	849	96.05
Thint.06G0305100.1.p	VAI36113.1	91.268	481	42	0	1	481	35	515	0	846	96.47
Thint.06G0305100.1.p	VAI36112.1	91.06	481	43	0	1	481	1	481	0	847	96.26
Thint.06G0305100.1.p	VAI21323.1	91.06	481	43	0	1	481	1	481	0	842	95.43
Thint.06G0305100.1.p	VAI21326.1	91.06	481	43	0	1	481	1	481	0	842	95.63
Thint.06G0305100.1.p	XP_020175487.1	90.644	481	45	0	1	481	1	481	0	838	95.22
Thint.06G0305100.1.p	XP_044390235.1	90.566	477	45	0	5	481	1	477	0	840	96.23
Thint.06G0305100.1.p	XP_044382721.1	90.437	481	40	1	1	481	1	475	0	827	94.8
Thint.06G0305100.1.p	XP_037435925.1	90.437	481	40	1	1	481	1	475	0	827	94.8
Thint.06G0305100.1.p	XP_044382720.1	90.437	481	40	1	1	481	21	495	0	826	94.8
Thint.06G0305100.1.p	VAI36110.1	90.356	477	46	0	5	481	1	477	0	834	95.81
Thint.06G0305100.1.p	XP_044385610.1	89.937	477	48	0	5	481	1	477	0	812	95.39
Thint.06G0305100.1.p	EMS57354.1	89.813	481	49	0	1	481	1	481	0	820	95.22
Thint.06G0305100.1.p	XP_044948578.1	89.605	481	50	0	1	481	1	481	0	830	94.39
Thint.06G0305100.1.p	KAF7060701.1	89.605	481	50	0	1	481	1	481	0	817	95.01
Thint.06G0305100.1.p	KAE8771219.1	89.518	477	50	0	5	481	1	477	0	844	94.34
Thint.06G0305100.1.p	XP_037431419.1	89.308	477	51	0	5	481	1	477	0	808	95.18
Thint.06G0305100.1.p	VAI21300.1	89.103	468	51	0	1	468	1	468	0	785	94.44
Thint.06G0305100.1.p	XP_003579577.1	88.174	482	54	2	1	481	1	480	0	859	94.4
Thint.06G0305100.1.p	XP_037443203.1	86.892	473	54	1	5	469	1	473	0	788	92.81
Thint.06G0305100.1.p	XP_044457254.1	86.25	480	64	1	1	480	1	478	0	831	92.08
Thint.06G0305100.1.p	XP_037485348.1	86.042	480	65	1	1	480	1	478	0	832	92.08
Thint.06G0305100.1.p	XP_037477577.1	86.042	480	65	1	1	480	1	478	0	831	92.08
Thint.06G0305100.1.p	XP_044324186.1	86.042	480	65	1	1	480	1	478	0	830	92.08
Thint.06G0305100.1.p	XP_044966262.1	86.042	480	65	1	1	480	1	478	0	829	92.29
Thint.06G0305100.1.p	VAH31628.1	86.042	480	64	2	1	480	1	477	0	825	91.88
Thint.06G0305100.1.p	XP_020152833.1	85.833	480	66	1	1	480	1	478	0	828	91.67
Thint.06G0305100.1.p	KAF7008896.1	84.583	480	63	2	1	480	1	469	0	811	90.62
Thint.06G0305100.1.p	TVU13846.1	84.486	477	72	1	5	481	1	475	0	768	91.19
Thint.06G0305100.1.p	VAH31627.1	83.958	480	62	2	1	480	1	465	0	799	89.58
Thint.06G0305100.1.p	KAF7008897.1	83.75	480	63	2	1	480	1	465	0	798	89.58
Thint.06G0305100.1.p	KAG8063938.1	83.402	482	77	2	1	481	3	482	0	788	92.95
Thint.06G0305100.1.p	GJN03207.1	83.019	477	79	2	5	481	1	475	0	785	91.19
Thint.06G0305100.1.p	RLM74656.1	82.809	477	80	2	5	481	1	475	0	765	91.61
Thint.06G0305100.1.p	KAG8063966.1	82.573	482	81	2	1	481	3	482	0	797	92.53
Thint.06G0305100.1.p	XP_034604545.1	82.536	481	82	1	1	481	1	479	0	792	91.27
Thint.06G0305100.1.p	XP_025825852.1	82.536	481	82	2	1	481	1	479	0	771	91.89
Thint.06G0305100.1.p	XP_034605021.1	82.536	481	78	3	1	481	1	475	0	764	90.85
Thint.06G0305100.1.p	GJN37135.1	82.403	466	80	2	5	470	1	464	0	767	91.42
Thint.06G0305100.1.p	XP_012702714.1	82.121	481	84	1	1	481	1	479	0	791	91.68
Thint.06G0305100.1.p	XP_012703047.1	82.121	481	80	3	1	481	1	475	0	763	90.85
Thint.06G0305100.1.p	XP_039772510.1	81.913	481	85	2	1	481	1	479	0	764	90.85
Thint.06G0305100.1.p	XP_039819440.1	81.913	481	85	2	1	481	1	479	0	761	90.85
Thint.06G0305100.1.p	PNT60859.1	81.875	480	72	2	1	480	1	465	0	786	88.96
Thint.06G0305100.1.p	XP_021318296.1	81.875	480	85	2	1	480	1	478	0	773	91.46
Thint.06G0305100.1.p	CAD6264038.1	81.799	478	85	2	3	480	2	477	0	769	91.63
Thint.06G0305100.1.p	XP_008667050.1	81.723	476	84	2	5	480	1	473	0	769	91.39
Thint.06G0305100.1.p	OEL20809.1	81.667	480	86	2	1	480	1	478	0	771	91.46
Thint.06G0305100.1.p	XP_040379617.1	81.667	480	84	2	2	481	3	478	0	757	91.04
Thint.06G0305100.1.p	NP_001130588.1	81.458	480	86	2	1	480	1	477	0	773	91.04
Thint.06G0305100.1.p	XP_003579576.1	81.289	481	88	1	1	481	1	479	0	780	89.81
Thint.06G0305100.1.p	XP_003558208.1	81.25	480	88	1	1	480	1	478	0	763	89.17
Thint.06G0305100.1.p	VAI93997.1	80.882	476	83	2	5	480	1	468	0	766	90.34
Thint.06G0305100.1.p	XP_037463112.1	80.882	476	83	2	5	480	1	468	0	765	90.76
Thint.06G0305100.1.p	XP_020180980.1	80.462	476	85	2	5	480	1	468	0	763	90.34
Thint.06G0305100.1.p	XP_037466639.1	80.462	476	85	2	5	480	1	468	0	762	89.92
Thint.06G0305100.1.p	XP_044422403.1	80.252	476	86	2	5	480	1	468	0	763	90.76
Thint.06G0305100.1.p	XP_044434925.1	80.126	478	87	2	5	482	1	470	0	761	90.17
Thint.06G0305100.3.p	SPT18151.1	99.492	394	2	0	1	394	103	496	0	786	99.49
Thint.06G0305100.3.p	XP_044328188.1	99.492	394	2	0	1	394	88	481	0	785	99.49
Thint.06G0305100.3.p	XP_044328190.1	99.492	394	2	0	1	394	1	394	0	783	99.49
Thint.06G0305100.3.p	XP_020152842.1	99.239	394	3	0	1	394	88	481	0	782	99.24
Thint.06G0305100.3.p	XP_045088980.1	99.239	394	3	0	1	394	99	492	0	782	99.24
Thint.06G0305100.3.p	XP_020152853.1	99.239	394	3	0	1	394	1	394	0	780	99.24
Thint.06G0305100.3.p	XP_037477579.1	98.731	394	5	0	1	394	82	475	0	783	99.49
Thint.06G0305100.3.p	KAF7001475.1	98.731	394	5	0	1	394	78	471	0	783	99.49
Thint.06G0305100.3.p	XP_037477581.1	98.731	394	5	0	1	394	1	394	0	781	99.49
Thint.06G0305100.3.p	XP_044966263.1	98.481	395	6	0	1	395	114	508	0	784	99.24
Thint.06G0305100.3.p	BAK07287.1	98.481	395	6	0	1	395	88	482	0	783	99.24
Thint.06G0305100.3.p	XP_037485351.1	98.477	394	6	0	1	394	82	475	0	783	99.24
Thint.06G0305100.3.p	XP_037485350.1	98.477	394	6	0	1	394	93	486	0	782	99.24
Thint.06G0305100.3.p	XP_037485353.1	98.477	394	6	0	1	394	1	394	0	779	99.24
Thint.06G0305100.3.p	VAH31646.1	98.477	394	6	0	1	394	82	475	0	778	99.24
Thint.06G0305100.3.p	XP_044324187.1	98.223	394	7	0	1	394	93	486	0	780	98.98
Thint.06G0305100.3.p	XP_044324189.1	98.223	394	7	0	1	394	82	475	0	780	98.98
Thint.06G0305100.3.p	XP_044324192.1	98.223	394	7	0	1	394	1	394	0	777	98.98
Thint.06G0305100.3.p	VAH47103.1	96.758	401	6	1	1	394	78	478	0	775	97.51
Thint.06G0305100.3.p	EMS53951.1	96.758	401	6	1	1	394	78	478	0	773	97.76
Thint.06G0305100.3.p	VAH31647.1	96.758	401	6	1	1	394	78	478	0	770	97.51
Thint.06G0305100.3.p	VAI21310.1	92.911	395	28	0	1	395	117	511	0	706	97.22
Thint.06G0305100.3.p	XP_045084655.1	92.893	394	28	0	1	394	88	481	0	705	97.21
Thint.06G0305100.3.p	XP_044398907.1	92.893	394	28	0	1	394	88	481	0	703	97.21
Thint.06G0305100.3.p	XP_044398914.1	92.893	394	28	0	1	394	1	394	0	701	97.21
Thint.06G0305100.3.p	XP_037435923.1	92.64	394	29	0	1	394	88	481	0	704	96.45
Thint.06G0305100.3.p	VAI21320.1	92.64	394	29	0	1	394	115	508	0	703	96.45
Thint.06G0305100.3.p	VAI21319.1	92.64	394	29	0	1	394	117	510	0	702	96.45
Thint.06G0305100.3.p	XP_044398910.1	92.602	392	29	0	3	394	18	409	0	694	96.94
Thint.06G0305100.3.p	XP_037435922.1	92.553	376	28	0	1	376	117	492	0	668	96.54
Thint.06G0305100.3.p	VAI21318.1	92.553	376	28	0	1	376	117	492	0	666	96.54
Thint.06G0305100.3.p	VAI21309.1	92.152	395	31	0	1	395	88	482	0	700	96.71
Thint.06G0305100.3.p	XP_037435924.1	92.152	395	31	0	1	395	88	482	0	699	96.71
Thint.06G0305100.3.p	XP_045084655.1	92.132	394	31	0	1	394	579	972	0	699	96.7
Thint.06G0305100.3.p	KAF7048961.1	92.132	394	31	0	1	394	101	494	0	699	96.7
Thint.06G0305100.3.p	XP_037443201.1	92.132	394	31	0	1	394	122	515	0	699	96.7
Thint.06G0305100.3.p	XP_044398906.1	92.132	394	31	0	1	394	88	481	0	699	96.7
Thint.06G0305100.3.p	VAI36105.1	91.878	394	32	0	1	394	122	515	0	698	96.7
Thint.06G0305100.3.p	XP_044390234.1	91.878	394	32	0	1	394	122	515	0	695	96.45
Thint.06G0305100.3.p	EMS66209.1	91.646	395	33	0	1	395	84	478	0	696	96.46
Thint.06G0305100.3.p	XP_037435925.1	91.624	394	33	0	1	394	82	475	0	691	95.94
Thint.06G0305100.3.p	XP_044382721.1	91.624	394	33	0	1	394	82	475	0	691	95.94
Thint.06G0305100.3.p	XP_044382720.1	91.624	394	33	0	1	394	102	495	0	690	95.94
Thint.06G0305100.3.p	VAI21326.1	91.624	394	33	0	1	394	88	481	0	690	95.94
Thint.06G0305100.3.p	XP_044382722.1	91.624	394	33	0	1	394	36	429	0	690	95.94
Thint.06G0305100.3.p	VAI21323.1	91.624	394	33	0	1	394	88	481	0	689	95.94
Thint.06G0305100.3.p	VAI21325.1	91.624	394	33	0	1	394	88	481	0	689	95.94
Thint.06G0305100.3.p	XP_037435926.1	91.624	394	33	0	1	394	1	394	0	687	95.94
Thint.06G0305100.3.p	KAF7067422.1	91.582	392	33	0	3	394	18	409	0	687	96.17
Thint.06G0305100.3.p	XP_020175487.1	91.371	394	34	0	1	394	88	481	0	692	95.94
Thint.06G0305100.3.p	XP_044390235.1	91.117	394	35	0	1	394	84	477	0	694	96.7
Thint.06G0305100.3.p	VAI36110.1	90.863	394	36	0	1	394	84	477	0	689	96.19
Thint.06G0305100.3.p	VAI36112.1	90.863	394	36	0	1	394	88	481	0	689	96.19
Thint.06G0305100.3.p	VAI36113.1	90.863	394	36	0	1	394	122	515	0	687	96.19
Thint.06G0305100.3.p	XP_044948578.1	90.863	394	36	0	1	394	88	481	0	685	95.18
Thint.06G0305100.3.p	VAI21305.1	90.796	402	30	1	1	395	36	437	0	693	95.27
Thint.06G0305100.3.p	KAE8771219.1	90.609	394	37	0	1	394	84	477	0	707	94.92
Thint.06G0305100.3.p	VAI36104.1	90.524	401	31	1	1	394	36	436	0	692	95.26
Thint.06G0305100.3.p	EMS57354.1	90.102	394	39	0	1	394	88	481	0	671	95.69
Thint.06G0305100.3.p	XP_044385610.1	89.848	394	40	0	1	394	84	477	0	668	95.43
Thint.06G0305100.3.p	KAF7060701.1	89.848	394	40	0	1	394	88	481	0	667	95.43
Thint.06G0305100.3.p	XP_037431419.1	89.34	394	42	0	1	394	84	477	0	664	95.18
Thint.06G0305100.3.p	VAI21302.1	88.529	401	39	1	1	394	36	436	0	662	94.01
Thint.06G0305100.3.p	VAH47105.1	88.372	387	15	1	1	387	1	357	0	671	90.18
Thint.06G0305100.3.p	XP_003579577.1	88.325	394	46	0	1	394	87	480	0	717	94.67
Thint.06G0305100.3.p	VAI21306.1	87.089	395	30	1	1	395	36	409	0	672	91.39
Thint.06G0305100.3.p	XP_044457254.1	86.768	393	52	0	1	393	86	478	0	693	92.88
Thint.06G0305100.3.p	XP_037485348.1	86.514	393	53	0	1	393	86	478	0	693	92.88
Thint.06G0305100.3.p	XP_044324186.1	86.514	393	53	0	1	393	86	478	0	692	92.88
Thint.06G0305100.3.p	XP_037477577.1	86.514	393	53	0	1	393	86	478	0	692	92.88
Thint.06G0305100.3.p	VAH31628.1	86.514	393	52	1	1	393	86	477	0	687	92.62
Thint.06G0305100.3.p	XP_044966262.1	86.26	393	54	0	1	393	86	478	0	690	92.88
Thint.06G0305100.3.p	KAE8772822.1	86.26	393	54	0	1	393	1	393	0	688	92.88
Thint.06G0305100.3.p	BAJ85425.1	86.26	393	54	0	1	393	6	398	0	687	92.88
Thint.06G0305100.3.p	XP_020152833.1	86.005	393	55	0	1	393	86	478	0	689	92.37
Thint.06G0305100.3.p	TVU13846.1	85.533	394	57	0	1	394	82	475	0	649	92.13
Thint.06G0305100.3.p	KAF7008896.1	84.733	393	51	1	1	393	86	469	0	674	91.09
Thint.06G0305100.3.p	XP_034605021.1	84.264	394	62	0	1	394	82	475	0	650	92.39
Thint.06G0305100.3.p	XP_034604545.1	84.01	394	63	0	1	394	86	479	0	668	92.64
Thint.06G0305100.3.p	VAH31627.1	83.969	393	50	1	1	393	86	465	0	661	89.82
Thint.06G0305100.3.p	GJN03207.1	83.756	394	64	0	1	394	82	475	0	666	91.88
Thint.06G0305100.3.p	XP_025825852.1	83.756	394	64	0	1	394	86	479	0	649	92.89
Thint.06G0305100.3.p	RLM74656.1	83.756	394	64	0	1	394	82	475	0	649	92.39
Thint.06G0305100.3.p	KAF7008897.1	83.715	393	51	1	1	393	86	465	0	660	89.82
Thint.06G0305100.3.p	XP_012702714.1	83.503	394	65	0	1	394	86	479	0	668	93.15
Thint.06G0305100.3.p	KAG8063938.1	83.249	394	66	0	1	394	89	482	0	657	93.91
Thint.06G0305100.3.p	KAG8063940.1	83.249	394	66	0	1	394	1	394	0	655	93.91
Thint.06G0305100.3.p	GJN37135.1	83.029	383	65	0	1	383	82	464	0	649	92.17
Thint.06G0305100.3.p	KAG8063966.1	82.487	394	69	0	1	394	89	482	0	666	93.4
Thint.06G0305100.3.p	XP_008667050.1	82.443	393	69	0	1	393	81	473	0	649	91.86
Thint.06G0305100.3.p	XP_025824915.1	80.916	393	75	0	1	393	85	477	0	649	91.09
Thint.06G0305100.3.p	XP_037463112.1	80.67	388	75	0	6	393	81	468	0	655	91.49
Thint.06G0305100.3.p	VAI93997.1	80.412	388	76	0	6	393	81	468	0	654	90.98
Thint.06G0305100.3.p	XP_037467246.1	80.253	395	78	0	1	395	1	395	0	662	91.65
Thint.06G0305100.3.p	XP_037466639.1	80.155	388	77	0	6	393	81	468	0	652	90.72
Thint.06G0305100.3.p	XP_044434667.1	80	390	78	0	6	395	81	470	0	654	91.03
Thint.06G0305100.3.p	VAI94020.1	80	390	78	0	6	395	81	470	0	653	91.28
Thint.06G0305200.1.p	XP_020152833.1	99.583	480	2	0	1	480	1	480	0	955	99.79
Thint.06G0305200.1.p	VAH47114.1	99.307	433	3	0	1	433	1	433	0	856	99.77
Thint.06G0305200.1.p	VAH47119.1	99.306	432	3	0	1	432	1	432	0	860	99.77
Thint.06G0305200.1.p	VAH47120.1	99.306	432	3	0	1	432	1	432	0	858	99.77
Thint.06G0305200.1.p	VAH47118.1	99.306	432	3	0	1	432	1	432	0	858	99.77
Thint.06G0305200.1.p	XP_037485349.1	99.257	404	3	0	1	404	1	404	0	803	99.75
Thint.06G0305200.1.p	XP_037485348.1	99.167	480	4	0	1	480	1	480	0	955	99.79
Thint.06G0305200.1.p	XP_044324186.1	98.75	480	6	0	1	480	1	480	0	954	99.79
Thint.06G0305200.1.p	XP_037477577.1	98.75	480	6	0	1	480	1	480	0	952	99.79
Thint.06G0305200.1.p	XP_044457254.1	98.75	480	6	0	1	480	1	480	0	951	99.79
Thint.06G0305200.1.p	KAE8772822.1	98.734	395	5	0	86	480	1	395	0	785	99.24
Thint.06G0305200.1.p	VAH31628.1	98.542	480	6	1	1	480	1	479	0	945	99.58
Thint.06G0305200.1.p	BAJ85425.1	98.25	400	7	0	81	480	1	400	0	789	98.75
Thint.06G0305200.1.p	XP_044966262.1	98.125	480	9	0	1	480	1	480	0	943	98.96
Thint.06G0305200.1.p	XP_037485345.1	97.816	412	9	0	1	412	1	412	0	801	99.03
Thint.06G0305200.1.p	KAF7008896.1	97.083	480	5	1	1	480	1	471	0	931	97.92
Thint.06G0305200.1.p	KAF7008897.1	96.042	480	6	1	1	480	1	467	0	918	97.08
Thint.06G0305200.1.p	VAH31627.1	96.042	480	6	1	1	480	1	467	0	916	97.08
Thint.06G0305200.1.p	VAH47115.1	94.651	430	2	1	51	480	1	409	0	806	94.88
Thint.06G0305200.1.p	VAH31630.1	94.186	430	4	1	51	480	1	409	0	803	94.88
Thint.06G0305200.1.p	VAH47116.1	92.5	480	4	1	1	480	1	448	0	875	93.12
Thint.06G0305200.1.p	VAH31639.1	92.083	480	6	1	1	480	1	448	0	870	93.12
Thint.06G0305200.1.p	XP_037463112.1	87.815	476	52	2	5	480	1	470	0	819	93.91
Thint.06G0305200.1.p	VAI93997.1	87.815	476	52	2	5	480	1	470	0	818	93.7
Thint.06G0305200.1.p	VAI81856.1	87.527	457	51	2	5	461	1	451	0	786	93.87
Thint.06G0305200.1.p	KAF7102564.1	87.336	458	52	2	4	461	1	452	0	787	93.89
Thint.06G0305200.1.p	XP_037466639.1	87.185	476	55	2	5	480	1	470	0	813	92.86
Thint.06G0305200.1.p	XP_044422403.1	86.975	476	56	2	5	480	1	470	0	815	93.7
Thint.06G0305200.1.p	XP_020180980.1	86.765	476	57	2	5	480	1	470	0	812	93.28
Thint.06G0305200.1.p	XP_044966263.1	86.458	480	63	1	1	478	27	506	0	796	91.67
Thint.06G0305200.1.p	BAK07287.1	86.458	480	63	1	1	478	1	480	0	796	91.67
Thint.06G0305200.1.p	XP_044328188.1	86.1	482	65	1	1	480	1	482	0	797	91.7
Thint.06G0305200.1.p	SPT18151.1	86.1	482	65	1	1	480	16	497	0	796	91.7
Thint.06G0305200.1.p	KAE8784429.1	85.924	476	61	2	5	480	1	470	0	804	92.65
Thint.06G0305200.1.p	KAF7001475.1	85.924	476	63	1	5	480	1	472	0	785	91.81
Thint.06G0305200.1.p	XP_045088980.1	85.892	482	66	1	1	480	12	493	0	795	91.49
Thint.06G0305200.1.p	XP_020152842.1	85.892	482	66	1	1	480	1	482	0	794	91.49
Thint.06G0305200.1.p	XP_037485350.1	85.833	480	64	1	1	480	12	487	0	791	91.25
Thint.06G0305200.1.p	XP_037485351.1	85.833	480	64	1	1	480	1	476	0	791	91.25
Thint.06G0305200.1.p	XP_037477579.1	85.625	480	65	1	1	480	1	476	0	790	91.46
Thint.06G0305200.1.p	XP_044324187.1	85.625	480	65	1	1	480	12	487	0	778	91.04
Thint.06G0305200.1.p	XP_044324189.1	85.625	480	65	1	1	480	1	476	0	777	91.04
Thint.06G0305200.1.p	XP_044434925.1	85.474	475	63	2	5	479	1	469	0	801	92.63
Thint.06G0305200.1.p	PNT60859.1	85.417	480	57	1	1	480	1	467	0	813	90.42
Thint.06G0305200.1.p	VAH31646.1	85.417	480	66	1	1	480	1	476	0	786	91.25
Thint.06G0305200.1.p	KAF7102565.1	85.371	458	48	3	4	461	1	439	0	756	91.48
Thint.06G0305200.1.p	XP_044961974.1	85.294	476	64	2	5	480	1	470	0	798	92.02
Thint.06G0305200.1.p	XP_037467629.1	85.263	475	64	2	5	479	1	469	0	800	92.63
Thint.06G0305200.1.p	VAI94020.1	85.053	475	65	1	5	479	1	469	0	802	92.42
Thint.06G0305200.1.p	XP_044434667.1	85.053	475	65	1	5	479	1	469	0	800	92
Thint.06G0305200.1.p	BAJ99206.1	84.969	479	66	2	2	480	3	475	0	800	91.86
Thint.06G0305200.1.p	VAH47103.1	84.886	483	62	2	5	480	1	479	0	780	90.27
Thint.06G0305200.1.p	XP_045084655.1	84.855	482	71	1	1	480	1	482	0	789	91.29
Thint.06G0305200.1.p	XP_044398907.1	84.855	482	71	1	1	480	1	482	0	788	91.29
Thint.06G0305200.1.p	XP_003579576.1	84.583	480	74	0	1	480	1	480	0	811	91.46
Thint.06G0305200.1.p	XP_003558208.1	84.583	480	74	0	1	480	1	480	0	800	91.46
Thint.06G0305200.1.p	VAH31647.1	84.472	483	64	2	5	480	1	479	0	775	90.27
Thint.06G0305200.1.p	XP_037435922.1	84.449	463	70	1	1	461	30	492	0	753	91.14
Thint.06G0305200.1.p	VAI21318.1	84.449	463	70	1	1	461	30	492	0	751	91.14
Thint.06G0305200.1.p	KAF7112150.1	84.31	478	65	4	5	480	1	470	0	779	91.21
Thint.06G0305200.1.p	EMS53951.1	84.265	483	65	2	5	480	1	479	0	774	90.27
Thint.06G0305200.1.p	VAI21320.1	84.232	482	74	1	1	480	28	509	0	785	91.08
Thint.06G0305200.1.p	XP_037435923.1	84.232	482	74	1	1	480	1	482	0	784	91.08
Thint.06G0305200.1.p	VAI21319.1	84.232	482	74	1	1	480	30	511	0	784	91.08
Thint.06G0305200.1.p	VAI93998.1	83.824	476	50	3	5	480	1	449	0	769	89.5
Thint.06G0305200.1.p	VAI21310.1	83.817	482	76	1	1	480	30	511	0	784	91.7
Thint.06G0305200.1.p	XP_037443201.1	83.817	482	76	1	1	480	35	516	0	780	90.87
Thint.06G0305200.1.p	VAI21323.1	83.817	482	76	1	1	480	1	482	0	778	90.87
Thint.06G0305200.1.p	VAI36105.1	83.61	482	77	1	1	480	35	516	0	778	90.87
Thint.06G0305200.1.p	XP_020175487.1	83.61	482	77	1	1	480	1	482	0	777	90.46
Thint.06G0305200.1.p	XP_044390234.1	83.61	482	77	1	1	480	35	516	0	776	90.66
Thint.06G0305200.1.p	VAI21325.1	83.61	482	77	1	1	480	1	482	0	776	90.66
Thint.06G0305200.1.p	VAI21326.1	83.61	482	77	1	1	480	1	482	0	775	90.87
Thint.06G0305200.1.p	VAI81855.1	83.403	476	52	3	5	480	1	449	0	769	89.92
Thint.06G0305200.1.p	EMS52664.1	83.403	476	52	3	5	480	1	449	0	767	89.71
Thint.06G0305200.1.p	XP_003579577.1	83.368	481	79	1	1	480	1	481	0	811	91.06
Thint.06G0305200.1.p	XP_044948578.1	83.195	482	79	1	1	480	1	482	0	772	90.04
Thint.06G0305200.1.p	XP_044382721.1	83.125	480	77	1	1	480	1	476	0	765	90
Thint.06G0305200.1.p	XP_044382720.1	83.125	480	77	1	1	480	21	496	0	764	90
Thint.06G0305200.1.p	EMS66209.1	83.054	478	79	1	5	480	1	478	0	776	91.63
Thint.06G0305200.1.p	XP_045084655.1	82.988	482	80	1	1	480	492	973	0	781	91.29
Thint.06G0305200.1.p	KAF7048961.1	82.988	482	80	1	1	480	14	495	0	781	91.29
Thint.06G0305200.1.p	XP_044398906.1	82.988	482	80	1	1	480	1	482	0	781	91.29
Thint.06G0305200.1.p	XP_037435924.1	82.988	482	80	1	1	480	1	482	0	780	91.29
Thint.06G0305200.1.p	XP_037435925.1	82.917	480	78	1	1	480	1	476	0	764	90
Thint.06G0305200.1.p	KAE8771219.1	82.845	478	80	1	5	480	1	478	0	780	89.75
Thint.06G0305200.1.p	XP_044390235.1	82.845	478	80	1	5	480	1	478	0	777	91.63
Thint.06G0305200.1.p	VAI21309.1	82.78	482	81	1	1	480	1	482	0	778	91.08
Thint.06G0305200.1.p	VAI36110.1	82.636	478	81	1	5	480	1	478	0	770	91.21
Thint.06G0305200.1.p	VAI36113.1	82.365	482	83	1	1	480	35	516	0	771	90.87
Thint.06G0305200.1.p	VAI36112.1	82.158	482	84	1	1	480	1	482	0	771	90.66
Thint.06G0305200.1.p	XP_044385610.1	82.008	478	84	1	5	480	1	478	0	751	90.38
Thint.06G0305200.1.p	KAF7060701.1	81.95	482	85	1	1	480	1	482	0	757	90.25
Thint.06G0305200.1.p	EMS57354.1	81.743	482	86	1	1	480	1	482	0	754	90.04
Thint.06G0305200.1.p	KAG8063938.1	81.705	481	87	1	1	480	3	483	0	776	91.89
Thint.06G0305200.1.p	VAI94021.1	81.263	475	62	2	5	479	1	448	0	755	88.42
Thint.06G0305200.1.p	KAG8063966.1	80.873	481	91	1	1	480	3	483	0	785	91.68
Thint.06G0305200.1.p	GJN03207.1	80.042	476	95	0	5	480	1	476	0	764	88.87
Thint.06G0305200.1.p	XP_034604545.1	80	480	96	0	1	480	1	480	0	765	89.58
Thint.06G0305200.2.p	VAH47114.1	99.653	288	1	0	1	288	146	433	0	574	99.65
Thint.06G0305200.2.p	VAH47119.1	99.652	287	1	0	1	287	146	432	0	577	99.65
Thint.06G0305200.2.p	VAH47120.1	99.652	287	1	0	1	287	146	432	0	576	99.65
Thint.06G0305200.2.p	VAH47118.1	99.652	287	1	0	1	287	146	432	0	575	99.65
Thint.06G0305200.2.p	XP_037485348.1	99.403	335	2	0	1	335	146	480	0	671	99.7
Thint.06G0305200.2.p	XP_020152833.1	99.403	335	2	0	1	335	146	480	0	670	99.7
Thint.06G0305200.2.p	VAH47115.1	99.403	335	2	0	1	335	75	409	0	669	99.7
Thint.06G0305200.2.p	XP_044324186.1	99.104	335	3	0	1	335	146	480	0	670	99.7
Thint.06G0305200.2.p	XP_037477577.1	99.104	335	3	0	1	335	146	480	0	669	99.7
Thint.06G0305200.2.p	XP_044457254.1	98.806	335	4	0	1	335	146	480	0	666	99.7
Thint.06G0305200.2.p	VAH31630.1	98.806	335	4	0	1	335	75	409	0	665	99.7
Thint.06G0305200.2.p	XP_044966262.1	98.507	335	5	0	1	335	146	480	0	664	99.1
Thint.06G0305200.2.p	KAE8772822.1	98.507	335	5	0	1	335	61	395	0	662	99.1
Thint.06G0305200.2.p	BAJ85425.1	98.507	335	5	0	1	335	66	400	0	661	99.1
Thint.06G0305200.2.p	VAH31628.1	98.507	335	4	1	1	335	146	479	0	660	99.4
Thint.06G0305200.2.p	KAF7008896.1	96.716	335	2	1	1	335	146	471	0	648	97.01
Thint.06G0305200.2.p	KAF7008897.1	95.224	335	3	1	1	335	146	467	0	634	95.82
Thint.06G0305200.2.p	VAH31627.1	94.925	335	4	1	1	335	146	467	0	630	95.82
Thint.06G0305200.2.p	XP_037463112.1	88.06	335	40	0	1	335	136	470	0	606	94.63
Thint.06G0305200.2.p	KAF7102564.1	87.658	316	39	0	1	316	137	452	0	573	94.62
Thint.06G0305200.2.p	VAI81856.1	87.658	316	39	0	1	316	136	451	0	573	94.62
Thint.06G0305200.2.p	VAI93997.1	87.164	335	43	0	1	335	136	470	0	600	93.73
Thint.06G0305200.2.p	VAI93998.1	87.164	335	43	0	1	335	115	449	0	600	93.73
Thint.06G0305200.2.p	XP_044422403.1	86.866	335	44	0	1	335	136	470	0	601	94.33
Thint.06G0305200.2.p	VAI81855.1	86.866	335	44	0	1	335	115	449	0	600	94.33
Thint.06G0305200.2.p	XP_037466639.1	86.866	335	44	0	1	335	136	470	0	598	93.43
Thint.06G0305200.2.p	EMS52664.1	86.866	335	44	0	1	335	115	449	0	597	94.03
Thint.06G0305200.2.p	XP_044966263.1	86.486	333	45	0	1	333	174	506	0	572	91.59
Thint.06G0305200.2.p	BAK07287.1	86.486	333	45	0	1	333	148	480	0	571	91.59
Thint.06G0305200.2.p	XP_020180980.1	86.269	335	46	0	1	335	136	470	0	597	93.73
Thint.06G0305200.2.p	KAE8784429.1	85.97	335	47	0	1	335	136	470	0	595	93.43
Thint.06G0305200.2.p	BAJ99206.1	85.672	335	48	0	1	335	141	475	0	592	92.84
Thint.06G0305200.2.p	XP_044961974.1	85.672	335	48	0	1	335	136	470	0	592	92.84
Thint.06G0305200.2.p	XP_037485350.1	85.672	335	48	0	1	335	153	487	0	570	91.64
Thint.06G0305200.2.p	SPT18151.1	85.672	335	48	0	1	335	163	497	0	569	91.64
Thint.06G0305200.2.p	XP_037485351.1	85.672	335	48	0	1	335	142	476	0	569	91.64
Thint.06G0305200.2.p	XP_044328188.1	85.672	335	48	0	1	335	148	482	0	568	91.64
Thint.06G0305200.2.p	XP_037485353.1	85.672	335	48	0	1	335	61	395	0	567	91.64
Thint.06G0305200.2.p	XP_044328190.1	85.672	335	48	0	1	335	61	395	0	565	91.64
Thint.06G0305200.2.p	XP_045088980.1	85.373	335	49	0	1	335	159	493	0	566	91.34
Thint.06G0305200.2.p	XP_020152842.1	85.373	335	49	0	1	335	148	482	0	566	91.34
Thint.06G0305200.2.p	XP_020152853.1	85.373	335	49	0	1	335	61	395	0	563	91.34
Thint.06G0305200.2.p	XP_044324187.1	85.373	335	49	0	1	335	153	487	0	556	91.34
Thint.06G0305200.2.p	XP_044324189.1	85.373	335	49	0	1	335	142	476	0	555	91.34
Thint.06G0305200.2.p	XP_044324192.1	85.373	335	49	0	1	335	61	395	0	553	91.34
Thint.06G0305200.2.p	XP_037477579.1	85.075	335	50	0	1	335	142	476	0	568	91.64
Thint.06G0305200.2.p	KAF7001475.1	85.075	335	50	0	1	335	138	472	0	567	91.64
Thint.06G0305200.2.p	XP_037477581.1	85.075	335	50	0	1	335	61	395	0	565	91.64
Thint.06G0305200.2.p	XP_037467246.1	85.03	334	50	0	1	334	61	394	0	589	93.41
Thint.06G0305200.2.p	VAH31646.1	84.776	335	51	0	1	335	142	476	0	564	91.34
Thint.06G0305200.2.p	VAI94020.1	84.431	334	52	0	1	334	136	469	0	587	93.11
Thint.06G0305200.2.p	VAI94021.1	84.431	334	52	0	1	334	115	448	0	587	93.11
Thint.06G0305200.2.p	XP_044434667.1	84.431	334	52	0	1	334	136	469	0	585	92.51
Thint.06G0305200.2.p	XP_044434925.1	84.431	334	52	0	1	334	136	469	0	585	92.81
Thint.06G0305200.2.p	XP_003558208.1	84.179	335	53	0	1	335	146	480	0	576	91.04
Thint.06G0305200.2.p	XP_010228784.1	84.179	335	53	0	1	335	61	395	0	573	91.04
Thint.06G0305200.2.p	XP_037467629.1	84.132	334	53	0	1	334	136	469	0	582	92.81
Thint.06G0305200.2.p	VAH47103.1	83.918	342	48	1	1	335	138	479	0	562	89.77
Thint.06G0305200.2.p	PNT60859.1	83.881	335	41	1	1	335	146	467	0	566	89.55
Thint.06G0305200.2.p	XP_045084655.1	83.881	335	54	0	1	335	148	482	0	560	90.75
Thint.06G0305200.2.p	XP_044398907.1	83.881	335	54	0	1	335	148	482	0	560	90.75
Thint.06G0305200.2.p	XP_044398914.1	83.881	335	54	0	1	335	61	395	0	557	90.75
Thint.06G0305200.2.p	XP_044398910.1	83.881	335	54	0	1	335	76	410	0	556	90.75
Thint.06G0305200.2.p	KAE8771219.1	83.582	335	55	0	1	335	144	478	0	558	90.45
Thint.06G0305200.2.p	XP_044948578.1	83.582	335	55	0	1	335	148	482	0	558	90.45
Thint.06G0305200.2.p	XP_037435923.1	83.284	335	56	0	1	335	148	482	0	559	90.45
Thint.06G0305200.2.p	VAI21319.1	83.284	335	56	0	1	335	177	511	0	558	90.45
Thint.06G0305200.2.p	VAI21320.1	83.284	335	56	0	1	335	175	509	0	558	90.45
Thint.06G0305200.2.p	KAF7112150.1	83.086	337	53	2	1	335	136	470	0	565	91.1
Thint.06G0305200.2.p	EMS53951.1	83.041	342	51	1	1	335	138	479	0	558	89.77
Thint.06G0305200.2.p	VAH31647.1	83.041	342	51	1	1	335	138	479	0	556	89.47
Thint.06G0305200.2.p	XP_037443201.1	82.985	335	57	0	1	335	182	516	0	554	90.15
Thint.06G0305200.2.p	XP_020175487.1	82.985	335	57	0	1	335	148	482	0	553	90.45
Thint.06G0305200.2.p	XP_003579577.1	82.687	335	58	0	1	335	147	481	0	575	91.04
Thint.06G0305200.2.p	XP_003579576.1	82.687	335	58	0	1	335	146	480	0	559	91.04
Thint.06G0305200.2.p	VAI21310.1	82.687	335	58	0	1	335	177	511	0	558	91.34
Thint.06G0305200.2.p	XP_010239778.1	82.687	335	58	0	1	335	61	395	0	556	91.04
Thint.06G0305200.2.p	VAI21324.1	82.687	335	58	0	1	335	1	335	0	553	90.45
Thint.06G0305200.2.p	VAI36105.1	82.687	335	58	0	1	335	182	516	0	552	90.15
Thint.06G0305200.2.p	XP_044390234.1	82.687	335	58	0	1	335	182	516	0	551	89.85
Thint.06G0305200.2.p	VAI21326.1	82.687	335	58	0	1	335	148	482	0	551	90.15
Thint.06G0305200.2.p	XP_044382721.1	82.687	335	58	0	1	335	142	476	0	550	90.15
Thint.06G0305200.2.p	VAI21325.1	82.687	335	58	0	1	335	148	482	0	550	90.15
Thint.06G0305200.2.p	XP_044382720.1	82.687	335	58	0	1	335	162	496	0	550	90.15
Thint.06G0305200.2.p	XP_044382722.1	82.687	335	58	0	1	335	96	430	0	550	90.15
Thint.06G0305200.2.p	VAI21323.1	82.687	335	58	0	1	335	148	482	0	550	90.15
Thint.06G0305200.2.p	KAF7067422.1	82.687	335	58	0	1	335	76	410	0	548	89.85
Thint.06G0305200.2.p	XP_037435925.1	82.388	335	59	0	1	335	142	476	0	550	90.15
Thint.06G0305200.2.p	XP_045084655.1	82.09	335	60	0	1	335	639	973	0	554	91.34
Thint.06G0305200.2.p	KAF7048961.1	82.09	335	60	0	1	335	161	495	0	555	91.34
Thint.06G0305200.2.p	XP_044398906.1	82.09	335	60	0	1	335	148	482	0	555	91.34
Thint.06G0305200.2.p	VAI36104.1	81.287	342	57	1	1	335	96	437	0	547	88.6
Thint.06G0305200.2.p	EMS66209.1	81.194	335	63	0	1	335	144	478	0	553	91.34
Thint.06G0305200.2.p	VAI36110.1	81.194	335	63	0	1	335	144	478	0	553	90.75
Thint.06G0305200.2.p	XP_044390235.1	81.194	335	63	0	1	335	144	478	0	552	91.04
Thint.06G0305200.2.p	VAI36112.1	81.194	335	63	0	1	335	148	482	0	552	90.75
Thint.06G0305200.2.p	VAI21306.1	81.194	335	63	0	1	335	75	409	0	552	91.04
Thint.06G0305200.2.p	XP_037435924.1	81.194	335	63	0	1	335	148	482	0	551	91.04
Thint.06G0305200.2.p	VAI21309.1	81.194	335	63	0	1	335	148	482	0	551	91.04
Thint.06G0305200.2.p	VAI36113.1	81.194	335	63	0	1	335	182	516	0	551	90.75
Thint.06G0305200.3.p	XP_020152833.1	99.537	432	2	0	1	432	1	432	0	861	99.77
Thint.06G0305200.3.p	XP_037485348.1	99.306	432	3	0	1	432	1	432	0	861	99.77
Thint.06G0305200.3.p	XP_037485349.1	99.257	404	3	0	1	404	1	404	0	805	99.75
Thint.06G0305200.3.p	XP_044324186.1	98.843	432	5	0	1	432	1	432	0	858	99.77
Thint.06G0305200.3.p	XP_037477577.1	98.843	432	5	0	1	432	1	432	0	858	99.77
Thint.06G0305200.3.p	XP_044457254.1	98.843	432	5	0	1	432	1	432	0	856	99.77
Thint.06G0305200.3.p	VAH47119.1	98.643	442	6	0	1	442	1	442	0	870	99.32
Thint.06G0305200.3.p	VAH31628.1	98.611	432	5	1	1	432	1	431	0	850	99.54
Thint.06G0305200.3.p	KAE8772822.1	98.559	347	5	0	86	432	1	347	0	690	99.14
Thint.06G0305200.3.p	VAH47120.1	98.423	444	7	0	1	444	1	444	0	874	99.55
Thint.06G0305200.3.p	VAH47118.1	98.423	444	7	0	1	444	1	444	0	872	99.55
Thint.06G0305200.3.p	VAH31627.1	98.169	437	8	0	1	437	1	437	0	862	99.54
Thint.06G0305200.3.p	BAJ85425.1	98.011	352	7	0	81	432	1	352	0	694	98.58
Thint.06G0305200.3.p	KAF7008897.1	97.941	437	9	0	1	437	1	437	0	863	99.54
Thint.06G0305200.3.p	XP_044966262.1	97.917	432	9	0	1	432	1	432	0	847	98.84
Thint.06G0305200.3.p	XP_037485345.1	97.816	412	9	0	1	412	1	412	0	803	99.03
Thint.06G0305200.3.p	VAH47114.1	97.506	441	11	0	1	441	1	441	0	858	99.09
Thint.06G0305200.3.p	KAF7008896.1	96.991	432	4	1	1	432	1	423	0	837	97.69
Thint.06G0305200.3.p	VAH47115.1	94.241	382	1	1	51	432	1	361	0	712	94.24
Thint.06G0305200.3.p	VAH31630.1	93.717	382	3	1	51	432	1	361	0	708	94.24
Thint.06G0305200.3.p	VAH47116.1	91.898	432	3	1	1	432	1	400	0	780	92.36
Thint.06G0305200.3.p	VAH31639.1	91.435	432	5	1	1	432	1	400	0	777	92.36
Thint.06G0305200.3.p	VAI93997.1	89.019	428	41	2	5	432	1	422	0	743	94.39
Thint.06G0305200.3.p	VAI93996.1	89.019	428	41	2	5	432	1	422	0	740	94.39
Thint.06G0305200.3.p	XP_037463112.1	88.785	428	42	2	5	432	1	422	0	741	94.39
Thint.06G0305200.3.p	XP_037466639.1	88.318	428	44	2	5	432	1	422	0	736	93.46
Thint.06G0305200.3.p	XP_044422403.1	88.084	428	45	2	5	432	1	422	0	737	94.16
Thint.06G0305200.3.p	VAI81856.1	88.084	428	45	2	5	432	1	422	0	737	94.16
Thint.06G0305200.3.p	KAF7102564.1	87.879	429	46	2	4	432	1	423	0	737	94.17
Thint.06G0305200.3.p	XP_020180980.1	87.617	428	47	2	5	432	1	422	0	734	93.69
Thint.06G0305200.3.p	KAE8784429.1	87.383	428	48	2	5	432	1	422	0	731	93.46
Thint.06G0305200.3.p	BAK07287.1	87.097	434	54	1	1	432	1	434	0	719	91.71
Thint.06G0305200.3.p	XP_044966263.1	87.097	434	54	1	1	432	27	460	0	719	91.71
Thint.06G0305200.3.p	KAF7102565.1	86.866	434	51	2	4	437	1	428	0	738	93.78
Thint.06G0305200.3.p	SPT18151.1	86.866	434	55	1	1	432	16	449	0	717	91.71
Thint.06G0305200.3.p	XP_044328188.1	86.866	434	55	1	1	432	1	434	0	716	91.71
Thint.06G0305200.3.p	XP_037467629.1	86.682	428	51	2	5	432	1	422	0	728	93.22
Thint.06G0305200.3.p	XP_044434925.1	86.682	428	51	2	5	432	1	422	0	728	93.22
Thint.06G0305200.3.p	XP_044961974.1	86.682	428	51	2	5	432	1	422	0	725	92.76
Thint.06G0305200.3.p	KAF7001475.1	86.682	428	53	1	5	432	1	424	0	705	91.82
Thint.06G0305200.3.p	XP_045088980.1	86.636	434	56	1	1	432	12	445	0	714	91.47
Thint.06G0305200.3.p	XP_020152842.1	86.636	434	56	1	1	432	1	434	0	714	91.47
Thint.06G0305200.3.p	XP_037485350.1	86.574	432	54	1	1	432	12	439	0	712	91.44
Thint.06G0305200.3.p	XP_037485351.1	86.574	432	54	1	1	432	1	428	0	712	91.44
Thint.06G0305200.3.p	VAI94020.1	86.449	428	52	1	5	432	1	422	0	729	92.99
Thint.06G0305200.3.p	XP_003579576.1	86.343	432	59	0	1	432	1	432	0	758	92.82
Thint.06G0305200.3.p	PNT60859.1	86.343	432	46	1	1	432	1	419	0	740	90.97
Thint.06G0305200.3.p	XP_037477579.1	86.343	432	55	1	1	432	1	428	0	710	91.44
Thint.06G0305200.3.p	XP_044324187.1	86.343	432	55	1	1	432	12	439	0	698	91.2
Thint.06G0305200.3.p	XP_044324189.1	86.343	432	55	1	1	432	1	428	0	698	91.2
Thint.06G0305200.3.p	BAJ99206.1	86.311	431	53	2	2	432	3	427	0	727	92.58
Thint.06G0305200.3.p	XP_044434667.1	86.215	428	53	1	5	432	1	422	0	728	92.52
Thint.06G0305200.3.p	VAH31646.1	86.111	432	56	1	1	432	1	428	0	706	91.2
Thint.06G0305200.3.p	XP_003558208.1	85.88	432	61	0	1	432	1	432	0	732	92.82
Thint.06G0305200.3.p	KAF7112150.1	85.814	430	51	4	5	432	1	422	0	709	91.63
Thint.06G0305200.3.p	VAH47103.1	85.517	435	52	2	5	432	1	431	0	701	90.34
Thint.06G0305200.3.p	XP_045084655.1	85.253	434	62	1	1	432	1	434	0	706	91.01
Thint.06G0305200.3.p	XP_044398907.1	85.253	434	62	1	1	432	1	434	0	704	91.01
Thint.06G0305200.3.p	VAH31647.1	85.057	435	54	2	5	432	1	431	0	694	90.11
Thint.06G0305200.3.p	XP_037435923.1	85.023	434	63	1	1	432	1	434	0	706	91.24
Thint.06G0305200.3.p	VAI21320.1	85.023	434	63	1	1	432	28	461	0	705	91.24
Thint.06G0305200.3.p	VAI21319.1	85.023	434	63	1	1	432	30	463	0	704	91.24
Thint.06G0305200.3.p	VAI21318.1	85.023	434	63	1	1	432	30	463	0	702	91.24
Thint.06G0305200.3.p	XP_037443201.1	84.862	436	64	1	1	434	35	470	0	704	91.06
Thint.06G0305200.3.p	XP_037435922.1	84.862	436	64	1	1	434	30	465	0	703	91.06
Thint.06G0305200.3.p	EMS53951.1	84.828	435	55	2	5	432	1	431	0	694	90.11
Thint.06G0305200.3.p	VAI21310.1	84.793	434	64	1	1	432	30	463	0	704	91.47
Thint.06G0305200.3.p	VAI21323.1	84.793	434	64	1	1	432	1	434	0	702	91.24
Thint.06G0305200.3.p	VAI36105.1	84.633	436	65	1	1	434	35	470	0	702	91.06
Thint.06G0305200.3.p	XP_044390234.1	84.633	436	65	1	1	434	35	470	0	700	90.83
Thint.06G0305200.3.p	VAI93998.1	84.579	428	39	3	5	432	1	401	0	693	89.72
Thint.06G0305200.3.p	VAI21325.1	84.562	434	65	1	1	432	1	434	0	699	91.01
Thint.06G0305200.3.p	VAI21326.1	84.562	434	65	1	1	432	1	434	0	699	91.24
Thint.06G0305200.3.p	KAF7060705.1	84.543	427	64	1	1	425	30	456	0	687	90.87
Thint.06G0305200.3.p	XP_020175487.1	84.332	434	66	1	1	432	1	434	0	698	90.32
Thint.06G0305200.3.p	XP_003579577.1	84.259	432	67	1	1	431	1	432	0	734	91.2
Thint.06G0305200.3.p	VAI81855.1	84.112	428	41	3	5	432	1	401	0	692	89.95
Thint.06G0305200.3.p	XP_044382721.1	84.028	432	65	1	1	432	1	428	0	688	90.28
Thint.06G0305200.3.p	XP_044382720.1	84.028	432	65	1	1	432	21	448	0	687	90.28
Thint.06G0305200.3.p	EMS66209.1	83.953	430	67	1	5	432	1	430	0	696	91.4
Thint.06G0305200.3.p	EMS52664.1	83.879	428	42	3	5	432	1	401	0	689	89.72
Thint.06G0305200.3.p	XP_037435924.1	83.871	434	68	1	1	432	1	434	0	701	91.01
Thint.06G0305200.3.p	XP_037435925.1	83.796	432	66	1	1	432	1	428	0	688	90.28
Thint.06G0305200.3.p	VAI21309.1	83.641	434	69	1	1	432	1	434	0	698	90.78
Thint.06G0305200.3.p	XP_045084655.1	83.41	434	70	1	1	432	492	925	0	698	90.78
Thint.06G0305200.3.p	KAF7048961.1	83.41	434	70	1	1	432	14	447	0	699	90.78
Thint.06G0305200.3.p	XP_044398906.1	83.41	434	70	1	1	432	1	434	0	698	90.78
Thint.06G0305200.3.p	XP_044390235.1	83.256	430	70	1	5	432	1	430	0	694	91.4
Thint.06G0305200.3.p	XP_044948578.1	83.18	434	71	1	1	432	1	434	0	688	89.63
Thint.06G0305200.3.p	VAI36110.1	83.023	430	71	1	5	432	1	430	0	688	90.93
Thint.06G0305200.3.p	KAE8771219.1	82.791	430	72	1	5	432	1	430	0	696	89.3
Thint.06G0305200.3.p	VAI36113.1	82.719	434	73	1	1	432	35	468	0	689	90.55
Thint.06G0305200.3.p	KAG8063941.1	82.609	437	75	1	1	436	3	439	0	707	92.22
Thint.06G0305200.3.p	KAG8063938.1	82.609	437	75	1	1	436	3	439	0	704	91.99
Thint.06G0305200.3.p	VAI36112.1	82.488	434	74	1	1	432	1	434	0	689	90.32
Thint.06G0305200.3.p	VAI94021.1	82.243	428	49	2	5	432	1	401	0	683	88.55
Thint.06G0305200.3.p	KAG8063966.1	81.693	437	79	1	1	436	3	439	0	713	91.76
Thint.06G0305200.3.p	XP_034604545.1	80.505	436	85	0	1	436	1	436	0	693	89.45
Thint.06G0305200.3.p	GJN03207.1	80.093	432	86	0	5	436	1	432	0	689	88.89
Thint.06G0305400.1.p	KAF7001473.1	94.891	274	8	2	1	272	1	270	5.23e-179	503	95.62
Thint.06G0305400.1.p	KAF7016202.1	89.338	272	9	2	1	272	1	252	9.83e-164	464	90.44
Thint.06G0305400.1.p	KAF7008893.1	88.235	272	20	2	1	272	1	260	2.73e-144	415	89.71
Thint.06G0305500.1.p	XP_020197511.1	100	318	0	0	1	318	1	318	0	650	100
Thint.06G0305500.1.p	XP_037489103.1	100	260	0	0	59	318	1	260	0	532	100
Thint.06G0305500.1.p	VAH47125.1	99.687	319	0	1	1	318	1	319	0	645	99.69
Thint.06G0305500.1.p	XP_044319895.1	99.686	318	1	0	1	318	103	420	0	649	100
Thint.06G0305500.1.p	XP_044319896.1	99.686	318	1	0	1	318	1	318	0	649	100
Thint.06G0305500.1.p	XP_044332429.1	99.686	318	1	0	1	318	1	318	0	648	99.69
Thint.06G0305500.1.p	KAF7008892.1	99.684	316	1	0	3	318	1	316	0	645	100
Thint.06G0305500.1.p	XP_044319897.1	99.615	260	1	0	59	318	1	260	0	530	100
Thint.06G0305500.1.p	XP_044332431.1	99.615	260	1	0	59	318	1	260	0	530	99.62
Thint.06G0305500.1.p	XP_044966258.1	99.371	318	2	0	1	318	1	318	0	647	99.69
Thint.06G0305500.1.p	XP_044966260.1	99.231	260	2	0	59	318	1	260	0	529	99.62
Thint.06G0305500.1.p	XP_037481542.1	99.057	318	3	0	1	318	1	318	0	646	99.69
Thint.06G0305500.1.p	XP_044453227.1	98.846	260	3	0	59	318	1	260	0	528	99.62
Thint.06G0305500.1.p	VAH31622.1	98.746	319	3	1	1	318	1	319	0	641	99.37
Thint.06G0305500.1.p	XP_010239776.1	94.322	317	18	0	1	317	1	317	0	599	97.48
Thint.06G0305500.1.p	KAG8063962.1	89.59	317	33	0	1	317	1	317	0	593	94.64
Thint.06G0305500.1.p	XP_006652194.1	88.644	317	36	0	1	317	1	317	0	582	93.69
Thint.06G0305500.1.p	XP_015634283.2	87.066	317	41	0	1	317	1	317	0	561	93.69
Thint.06G0305500.1.p	XP_015634282.2	87.066	317	41	0	1	317	53	369	0	560	93.69
Thint.06G0305500.1.p	XP_010235450.1	84.106	302	47	1	1	302	1	301	0	517	90.4
Thint.06G0305500.1.p	NP_001150020.1	83	300	51	0	1	300	1	300	0	512	89.67
Thint.06G0305500.1.p	TVU30010.1	82.68	306	53	0	1	306	1	306	0	519	89.22
Thint.06G0305500.1.p	XP_025792669.1	82.026	306	55	0	1	306	1	306	0	517	88.89
Thint.06G0305500.1.p	XP_039789680.1	82.026	306	55	0	1	306	1	306	0	516	88.56
Thint.06G0305500.1.p	PUZ75600.1	82.026	306	55	0	1	306	1	306	0	516	88.56
Thint.06G0305500.1.p	XP_039842060.1	82.026	306	55	0	1	306	1	306	0	515	88.56
Thint.06G0305500.1.p	XP_004952525.1	82.026	306	55	0	1	306	1	306	0	515	88.24
Thint.06G0305500.1.p	OEL33394.1	81.759	307	55	1	1	306	14	320	0	516	88.93
Thint.06G0305500.1.p	CAD6250959.1	81.046	306	58	0	1	306	1	306	0	516	88.56
Thint.06G0305500.1.p	XP_002452125.1	81.046	306	58	0	1	306	1	306	0	513	88.56
Thint.06G0305500.1.p	RLN09007.1	81.013	316	57	2	1	313	1	316	0	519	87.34
Thint.06G0305500.1.p	PWZ24285.1	83	300	51	0	1	300	101	400	1.31e-179	513	89.67
Thint.06G0305500.1.p	KAG8070731.1	80.255	314	61	1	1	313	167	480	2.84e-179	516	88.22
Thint.06G0305500.1.p	PWZ24284.1	83	300	51	0	1	300	78	377	2.85e-179	511	89.67
Thint.06G0305500.1.p	KAF7084389.1	80.583	309	57	2	1	307	1	308	1.51e-176	501	88.35
Thint.06G0305500.1.p	XP_037446974.1	80.583	309	57	2	1	307	1	308	1.56e-176	501	88.35
Thint.06G0305500.1.p	XP_044955638.1	82.886	298	49	1	1	296	1	298	1.64e-176	501	89.6
Thint.06G0305500.1.p	XP_020173728.1	80.583	309	57	2	1	307	1	308	2.41e-176	501	88.35
Thint.06G0305500.1.p	KAF8686167.1	80.592	304	58	1	16	318	2	305	2.35e-175	498	87.17
Thint.06G0305500.1.p	XP_010239777.1	93.436	259	17	0	59	317	1	259	2.41e-170	483	97.3
Thint.06G0305500.1.p	BAS88833.1	86.182	275	38	0	43	317	12	286	4.18e-169	481	93.09
Thint.06G0305500.1.p	KAG8063944.1	88.417	259	30	0	59	317	1	259	2.95e-168	478	93.82
Thint.06G0305500.1.p	XP_015691739.1	87.259	259	33	0	59	317	1	259	2.14e-164	468	92.66
Thint.06G0305500.1.p	XP_025880317.1	85.328	259	38	0	59	317	1	259	7.05e-156	446	92.66
Thint.06G0305500.1.p	VAI57381.1	83.146	267	43	1	1	265	1	267	1.67e-155	447	89.14
Thint.06G0305500.1.p	GJM85051.1	81.887	265	48	0	1	265	1	265	5.14e-155	444	89.81
Thint.06G0305500.1.p	XP_044402973.1	83.146	267	43	1	1	265	1	267	5.43e-155	446	89.14
Thint.06G0305500.1.p	XP_037446975.1	83.146	267	43	1	1	265	1	267	5.43e-155	446	89.14
Thint.06G0305500.1.p	XP_044419553.1	83.146	267	43	1	1	265	1	267	6.09e-155	446	89.14
Thint.06G0305500.1.p	XP_044955630.1	80.287	279	50	2	1	274	1	279	1.47e-154	446	86.74
Thint.06G0389600.1.p	XP_044320275.1	95.251	379	16	1	1	377	1	379	0	721	97.36
Thint.06G0389600.1.p	VAH50498.1	95.251	379	16	1	1	377	30	408	0	720	97.36
Thint.06G0389600.1.p	XP_020172779.1	95.238	378	18	0	1	378	1	378	0	715	97.09
Thint.06G0389600.1.p	XP_044453596.1	95.238	378	16	1	1	378	1	376	0	711	96.56
Thint.06G0389600.1.p	XP_037489367.1	94.987	379	17	1	1	377	1	379	0	718	97.1
Thint.06G0389600.1.p	XP_037480677.1	93.915	378	15	2	1	378	1	370	0	695	95.24
Thint.06G0389600.1.p	XP_044970447.1	87.003	377	36	1	1	377	1	364	0	654	91.78
Thint.06G0389600.1.p	VAH50499.1	93.293	164	11	0	152	315	1	164	9.05e-106	318	96.34
Thint.06G0389700.1.p	KAF7003026.1	97.727	484	10	1	3	485	2	485	0	971	98.55
Thint.06G0389700.1.p	XP_044458572.1	97.477	555	13	1	3	556	91	645	0	1118	98.2
Thint.06G0389700.1.p	KAF7003025.1	97.477	555	13	1	3	556	2	556	0	1117	98.2
Thint.06G0389700.1.p	XP_044325583.1	97.127	557	15	1	1	556	1	557	0	1113	97.67
Thint.06G0389700.1.p	SPT19447.1	96.596	470	16	0	15	484	17	486	0	915	98.51
Thint.06G0389700.1.p	XP_037486730.1	96.589	557	18	1	1	556	1	557	0	1105	97.31
Thint.06G0389700.1.p	VAH50497.1	96.495	485	16	1	1	484	1	485	0	957	97.32
Thint.06G0389700.1.p	XP_020172776.1	96.396	555	20	0	2	556	4	558	0	1115	98.2
Thint.06G0389700.1.p	KAF7003024.1	96.216	555	13	2	3	556	2	549	0	1097	96.94
Thint.06G0389700.1.p	VAH35251.1	93.514	555	11	2	3	556	91	621	0	1056	94.05
Thint.06G0389700.1.p	KAE8794371.1	93.199	544	35	2	15	556	17	560	0	1019	95.04
Thint.06G0389700.1.p	XP_044967513.1	93.19	558	36	2	1	556	1	558	0	1045	94.98
Thint.06G0389700.1.p	EMS58962.1	92.973	555	14	2	3	556	91	621	0	1050	93.69
Thint.06G0389700.1.p	VAH50494.1	92.819	557	15	2	1	556	37	569	0	1048	93.36
Thint.06G0389700.1.p	KAF0891236.1	80.827	532	89	4	28	556	107	628	0	871	87.78
Thint.06G0389700.1.p	XP_014751181.1	80.79	557	94	5	4	556	2	549	0	889	86
Thint.06G0389800.1.p	XP_020172775.1	98.834	343	4	0	1	343	1	343	0	707	100
Thint.06G0389800.1.p	XP_037478876.1	98.542	343	5	0	1	343	1	343	0	705	100
Thint.06G0389800.1.p	KAF7017786.1	98.542	343	5	0	1	343	1	343	0	703	99.71
Thint.06G0389800.1.p	XP_037486731.1	98.251	343	6	0	1	343	1	343	0	698	98.83
Thint.06G0389800.1.p	XP_044325585.1	98.251	343	6	0	1	343	50	392	0	696	98.83
Thint.06G0389800.1.p	XP_044967515.1	93.294	343	23	0	1	343	1	343	0	629	96.21
Thint.06G0389800.1.p	XP_020172774.1	92.12	368	4	1	1	343	1	368	0	693	93.21
Thint.06G0389800.1.p	XP_044333824.1	91.848	368	5	1	1	343	1	368	0	689	92.93
Thint.06G0389800.1.p	XP_044458570.1	90.86	372	5	1	1	343	1	372	0	691	92.2
Thint.06G0389800.1.p	XP_044458569.1	90.86	372	5	1	1	343	1	372	0	690	92.2
Thint.06G0389800.1.p	XP_044333823.1	90.86	372	5	1	1	343	1	372	0	688	91.94
Thint.06G0389800.1.p	KAF7010429.1	90.836	371	6	1	1	343	1	371	0	681	91.37
Thint.06G0389800.1.p	KAE8794370.1	86.685	368	24	1	1	343	1	368	0	613	89.67
Thint.06G0389800.1.p	XP_044333821.1	85.139	397	5	2	1	343	1	397	0	674	86.15
Thint.06G0389800.1.p	XP_044458568.1	84.289	401	5	2	1	343	1	401	0	675	85.54
Thint.06G0389800.2.p	XP_020172775.1	85.714	343	4	1	1	298	1	343	0	592	86.88
Thint.06G0389800.2.p	XP_037486731.1	85.714	343	4	1	1	298	1	343	0	588	86.3
Thint.06G0389800.2.p	XP_044325585.1	85.714	343	4	1	1	298	50	392	0	588	86.3
Thint.06G0389800.2.p	XP_037478876.1	85.423	343	5	1	1	298	1	343	0	590	86.88
Thint.06G0389800.2.p	KAF7017786.1	85.423	343	5	1	1	298	1	343	0	588	86.59
Thint.06G0389800.2.p	XP_044967515.1	80.758	343	21	1	1	298	1	343	0	522	83.67
Thint.06G0389800.3.p	XP_044333823.1	98.864	264	3	0	1	264	1	264	0	544	100
Thint.06G0389800.3.p	XP_020172775.1	98.864	264	3	0	1	264	1	264	0	544	100
Thint.06G0389800.3.p	KAF7017786.1	98.864	264	3	0	1	264	1	264	0	543	100
Thint.06G0389800.3.p	XP_044458570.1	98.485	264	4	0	1	264	1	264	0	543	100
Thint.06G0389800.3.p	XP_037478876.1	98.485	264	4	0	1	264	1	264	0	542	100
Thint.06G0389800.3.p	XP_037486731.1	98.106	264	5	0	1	264	1	264	0	535	98.48
Thint.06G0389800.3.p	XP_044325585.1	98.106	264	5	0	1	264	50	313	0	535	98.48
Thint.06G0389800.3.p	XP_044333821.1	90.311	289	3	1	1	264	1	289	0	529	91.35
Thint.06G0389800.3.p	XP_020172774.1	90.311	289	3	1	1	264	1	289	0	529	91.35
Thint.06G0389800.3.p	XP_044333824.1	90.311	289	3	1	1	264	1	289	0	528	91.35
Thint.06G0389800.3.p	XP_044458568.1	88.737	293	4	1	1	264	1	293	0	527	90.1
Thint.06G0389800.3.p	XP_044458569.1	88.737	293	4	1	1	264	1	293	0	526	90.1
Thint.06G0389800.3.p	KAF7010429.1	88.699	292	5	1	1	264	1	292	0	518	89.04
Thint.06G0389800.3.p	XP_044967515.1	93.388	242	16	0	1	242	1	242	7.66e-168	478	95.87
Thint.06G0389800.3.p	KAE8794370.1	84.27	267	17	1	1	242	1	267	3.49e-161	462	86.89
Thint.06G0389800.4.p	XP_020172775.1	81.818	264	3	1	1	219	1	264	2.24e-149	429	82.95
Thint.06G0389800.4.p	KAF7017786.1	81.818	264	3	1	1	219	1	264	5.08e-149	429	82.95
Thint.06G0389800.4.p	XP_037478876.1	81.439	264	4	1	1	219	1	264	7.14e-149	428	82.95
Thint.06G0389800.4.p	XP_044333823.1	81.818	264	3	1	1	219	1	264	7.74e-149	429	82.95
Thint.06G0389800.4.p	XP_044458570.1	81.439	264	4	1	1	219	1	264	7.92e-149	429	82.95
Thint.06G0389800.4.p	XP_037486731.1	81.818	264	3	1	1	219	1	264	4.85e-148	426	82.2
Thint.06G0389800.4.p	XP_044325585.1	81.818	264	3	1	1	219	50	313	1.57e-147	427	82.2
Thint.06G0389900.1.p	XP_020172778.1	99.01	505	5	0	1	505	1	505	0	1009	99.41
Thint.06G0389900.1.p	XP_044458566.1	98.812	505	6	0	1	505	1	505	0	1008	99.6
Thint.06G0389900.1.p	XP_037478875.1	98.614	505	7	0	1	505	1	505	0	1006	99.41
Thint.06G0389900.1.p	VAH35247.1	98.571	350	5	0	156	505	48	397	0	697	99.71
Thint.06G0389900.1.p	XP_044325584.1	98.218	505	9	0	1	505	1	505	0	1004	99.21
Thint.06G0389900.1.p	XP_037486729.1	98.218	505	9	0	1	505	1	505	0	1003	99.21
Thint.06G0389900.1.p	KAE8794369.1	96.245	506	18	1	1	505	1	506	0	984	98.42
Thint.06G0389900.1.p	XP_044967514.1	96.047	506	19	1	1	505	1	506	0	983	98.22
Thint.06G0389900.1.p	XP_003580326.1	87.819	509	57	3	2	505	5	513	0	916	94.5
Thint.06G0389900.1.p	KAG8065761.1	87.374	396	50	0	110	505	5	400	0	695	92.42
Thint.06G0389900.1.p	KAF0891234.1	87.076	472	60	1	35	505	1	472	0	848	93.01
Thint.06G0389900.1.p	KAG8065760.1	86.542	483	64	1	24	505	25	507	0	840	92.13
Thint.06G0389900.1.p	XP_025824568.1	85.216	487	70	1	21	505	28	514	0	850	91.58
Thint.06G0389900.1.p	RLM64875.1	85.216	487	70	1	21	505	28	514	0	848	91.58
Thint.06G0389900.1.p	GJN26739.1	84.823	481	72	1	22	501	31	511	0	839	91.27
Thint.06G0389900.1.p	EEC77802.1	84.504	484	73	2	24	505	25	508	0	844	92.36
Thint.06G0389900.1.p	XP_015636755.1	84.298	484	74	2	24	505	29	512	0	842	92.15
Thint.06G0389900.1.p	TVU14892.1	84.091	484	77	0	22	505	30	513	0	843	91.74
Thint.06G0389900.1.p	CAH67169.1	84.091	484	75	2	24	505	25	508	0	841	92.15
Thint.06G0389900.1.p	XP_039773506.1	84.016	488	75	1	21	505	29	516	0	833	90.37
Thint.06G0389900.1.p	XP_034602513.1	83.871	496	68	1	22	505	30	525	0	851	90.32
Thint.06G0389900.1.p	XP_006652643.1	83.757	511	77	3	1	505	1	511	0	851	91
Thint.06G0389900.1.p	XP_004976496.1	83.669	496	69	1	22	505	30	525	0	851	90.32
Thint.06G0389900.1.p	OEL31010.1	83.658	514	73	2	3	505	9	522	0	877	90.86
Thint.06G0389900.1.p	RLM73125.1	83.434	495	72	2	21	505	29	523	0	843	90.71
Thint.06G0389900.1.p	PWZ37241.1	82.565	499	73	1	21	505	29	527	0	842	88.18
Thint.06G0389900.1.p	XP_008669025.1	82.565	499	73	1	21	505	29	527	0	841	88.18
Thint.06G0389900.1.p	GJN02064.1	81.497	481	73	2	22	501	32	497	0	800	88.15
Thint.06G0389900.1.p	KAF8656429.1	80.318	503	94	3	4	501	29	531	0	825	88.67
Thint.06G0389900.1.p	XP_008663510.1	80.312	513	85	5	2	505	12	517	0	812	88.11
Thint.06G0389900.1.p	CAD6259992.1	80	495	92	2	11	505	36	523	0	800	88.28
Thint.06G0530600.1.p	XP_020148890.1	96.805	313	10	0	1	313	1	313	0	610	97.76
Thint.06G0530600.1.p	XP_044334329.1	96.166	313	12	0	1	313	1	313	0	524	97.44
Thint.06G0530600.1.p	VAH36657.1	94.888	313	13	1	1	313	1	310	0	535	95.85
Thint.06G0530600.1.p	XP_044460387.1	94.888	313	13	1	1	313	1	310	0	535	95.85
Thint.06G0530600.1.p	XP_037479354.1	94.888	313	13	1	1	313	1	310	0	533	95.53
Thint.06G0530600.1.p	KAF7011099.1	95.847	313	13	0	1	313	1	313	1.32e-179	517	97.76
Thint.06G0530600.1.p	XP_044970562.1	92.332	313	21	1	1	313	1	310	2.84e-172	499	93.61
Thint.06G0530600.1.p	KAE8785451.1	93.462	260	14	1	57	316	18	274	2.14e-163	475	95
Thint.06G0530800.1.p	KAF7003704.1	85.714	252	33	3	1	250	1	251	7.07e-124	362	88.89
Thint.06G0530800.1.p	XP_020149047.1	88.235	255	23	5	1	251	1	252	3.76e-122	358	90.2
Thint.06G0530800.1.p	XP_044318525.1	90.438	251	22	1	1	251	1	249	7.29e-122	357	92.03
Thint.06G0530800.1.p	XP_020148997.1	86.905	252	30	3	1	250	1	251	3.67e-121	355	88.89
Thint.06G0530800.1.p	XP_044335679.1	88.142	253	27	3	1	250	1	253	7.09e-121	355	90.91
Thint.06G0530800.1.p	VAH36660.1	86.508	252	31	3	1	250	1	251	1.04e-119	352	89.29
Thint.06G0530800.1.p	XP_020149019.1	87.747	253	28	3	1	250	1	253	1.13e-119	352	90.91
Thint.06G0530800.1.p	XP_044335680.1	86.111	252	32	3	1	250	1	251	4.96e-119	350	88.1
Thint.06G0530800.1.p	XP_044968847.1	85.659	258	29	4	1	251	1	257	1.47e-117	347	87.98
Thint.06G0530800.1.p	XP_044460388.1	82.283	254	32	4	1	242	1	253	7.85e-115	339	85.04
Thint.06G0530800.1.p	XP_037482408.1	82.072	251	43	2	1	250	1	250	3.68e-113	335	85.26
Thint.06G0530800.1.p	XP_037480737.1	83.071	254	30	4	1	242	1	253	2.02e-110	328	85.43
Thint.06G0530800.1.p	XP_044318526.1	82.143	252	42	3	1	250	1	251	3.05e-110	328	85.32
Thint.06G0530800.1.p	VAH51968.1	81.423	253	43	3	1	250	1	252	3.75e-109	325	84.58
Thint.06G0530800.1.p	XP_037482407.1	95.541	157	7	0	95	251	1	157	1.08e-85	262	97.45
Thint.06G0530800.1.p	VAH36661.1	81.416	113	19	2	1	112	1	112	1.77e-42	152	84.96
Thint.06G0530800.1.p	EMS57208.1	80.531	113	20	2	1	112	1	112	1.52e-41	150	84.07
Thint.06G0530900.1.p	XP_037479354.1	97.26	219	6	0	1	219	312	530	2.24e-150	439	97.72
Thint.06G0530900.1.p	XP_044460387.1	97.26	219	6	0	1	219	312	530	7.86e-150	438	97.72
Thint.06G0530900.1.p	VAH36657.1	96.804	219	7	0	1	219	312	530	1.15e-149	437	97.26
Thint.06G0530900.1.p	XP_036987553.1	92.237	219	5	1	1	219	77	283	5.05e-141	406	92.69
Thint.06G0530900.1.p	KAF7011099.1	90.868	219	7	1	1	219	315	520	1.42e-138	409	92.69
Thint.06G0530900.1.p	XP_037489553.1	94.064	219	11	2	1	219	125	341	1.55e-131	384	95.89
Thint.06G0530900.1.p	XP_044334329.1	96.347	219	8	0	1	219	315	533	1.9e-127	381	97.72
Thint.06G0530900.1.p	XP_020148890.1	95.89	219	9	0	1	219	315	533	5.17e-127	380	97.72
Thint.06G0530900.1.p	KAE8785451.1	92.237	219	17	0	1	219	276	494	1.87e-120	362	94.98
Thint.06G0530900.1.p	XP_044970562.1	92.237	219	17	0	1	219	312	530	3.92e-120	362	94.98
Thint.06G0531000.1.p	XP_020149047.1	91.44	257	15	4	1	255	1	252	1.35e-131	382	92.22
Thint.06G0531000.1.p	KAF7003704.1	87.843	255	26	4	1	254	1	251	2.64e-128	374	91.37
Thint.06G0531000.1.p	VAH36660.1	88.627	255	24	4	1	254	1	251	2.92e-124	363	91.76
Thint.06G0531000.1.p	XP_020148997.1	87.843	255	26	4	1	254	1	251	9.02e-124	362	89.8
Thint.06G0531000.1.p	XP_044968847.1	87.308	260	25	4	1	255	1	257	9.53e-124	362	90
Thint.06G0531000.1.p	XP_044318525.1	91.765	255	15	2	1	255	1	249	1.3e-122	359	93.33
Thint.06G0531000.1.p	XP_044335679.1	89.062	256	23	4	1	254	1	253	2.25e-121	357	91.8
Thint.06G0531000.1.p	XP_037482408.1	85.49	255	31	4	1	254	1	250	7.08e-121	355	88.63
Thint.06G0531000.1.p	XP_044335680.1	86.667	255	29	4	1	254	1	251	8.55e-121	355	88.63
Thint.06G0531000.1.p	XP_020149019.1	88.672	256	24	4	1	254	1	253	2.85e-120	354	91.8
Thint.06G0531000.1.p	VAH51968.1	85.882	255	32	3	1	254	1	252	2.98e-119	351	89.02
Thint.06G0531000.1.p	XP_044460388.1	84.047	257	26	5	1	246	1	253	2.63e-118	348	87.16
Thint.06G0531000.1.p	XP_044318526.1	85.882	255	31	4	1	254	1	251	1.31e-117	347	89.02
Thint.06G0531000.1.p	XP_037480737.1	84.825	257	24	5	1	246	1	253	3.37e-114	338	87.55
Thint.06G0531000.1.p	XP_037482407.1	97.452	157	4	0	99	255	1	157	3.92e-105	311	98.73
Thint.06G0531000.1.p	VAH36661.1	80.328	122	20	3	1	122	1	118	4.28e-44	157	85.25
Thint.06G0531100.1.p	KAF7003703.1	95.943	493	20	0	1	493	1	493	0	971	96.96
Thint.06G0531100.1.p	XP_044453837.1	95.91	489	20	0	5	493	1	489	0	963	96.93
Thint.06G0531100.1.p	XP_037480736.1	95.91	489	20	0	5	493	1	489	0	962	97.14
Thint.06G0531100.1.p	VAH36658.1	95.845	361	15	0	1	361	1	361	0	713	96.95
Thint.06G0531100.1.p	KAF7011101.1	87.935	489	42	1	5	493	1	472	0	871	89.98
Thint.06G0531100.1.p	KAF6990220.1	84.135	416	60	3	5	414	1	416	0	714	90.38
Thint.06G0531100.1.p	XP_044950418.1	82.927	492	79	2	5	491	1	492	0	833	89.84
Thint.06G0531100.1.p	XP_037470707.1	82.794	494	79	3	5	492	1	494	0	830	89.68
Thint.06G0531100.1.p	XP_044422471.1	82.041	490	83	2	9	493	6	495	0	824	89.39
Thint.06G0531100.1.p	KAF6984758.1	81.928	498	84	3	2	493	3	500	0	829	88.96
Thint.06G0531100.1.p	XP_037476354.1	81.837	490	84	2	9	493	6	495	0	823	89.39
Thint.06G0531100.1.p	XP_020197637.1	81.542	493	85	3	5	491	1	493	0	817	89.25
Thint.06G0531100.1.p	ACD03249.1	80.933	493	89	3	5	492	1	493	0	810	87.83
Thint.06G0531100.1.p	ACD03255.1	80.73	493	90	3	5	492	1	493	0	808	87.63
Thint.06G0531100.1.p	XP_003569425.1	80.652	491	90	2	5	490	1	491	0	811	88.19
Thint.06G0531200.1.p	XP_020148997.1	94.862	253	11	2	1	252	1	252	2.3e-140	404	96.05
Thint.06G0531200.1.p	KAF7003704.1	90.873	252	23	0	1	252	1	252	2.82e-139	401	93.25
Thint.06G0531200.1.p	XP_044335680.1	93.676	253	14	2	1	252	1	252	2.97e-137	396	94.86
Thint.06G0531200.1.p	VAH36660.1	90.873	252	23	0	1	252	1	252	2.26e-135	391	92.86
Thint.06G0531200.1.p	XP_037482408.1	87.698	252	30	1	1	252	1	251	1.47e-129	377	90.08
Thint.06G0531200.1.p	XP_020149047.1	87.747	253	27	2	1	251	1	251	2.77e-128	374	90.51
Thint.06G0531200.1.p	XP_044460388.1	86.561	253	24	1	1	243	1	253	4.41e-128	373	88.93
Thint.06G0531200.1.p	XP_044318526.1	87.352	253	30	2	1	252	1	252	4.22e-125	365	89.72
Thint.06G0531200.1.p	VAH51968.1	87.008	254	30	2	1	252	1	253	6.2e-125	365	89.37
Thint.06G0531200.1.p	XP_037480737.1	86.561	253	24	1	1	243	1	253	4e-124	363	88.54
Thint.06G0531200.1.p	XP_044335679.1	87.402	254	30	2	1	252	1	254	1.24e-121	357	89.76
Thint.06G0531200.1.p	XP_020149019.1	87.008	254	31	2	1	252	1	254	1.35e-120	354	89.76
Thint.06G0531200.1.p	XP_044968847.1	84.436	257	33	3	1	251	1	256	2.52e-118	348	87.16
Thint.06G0531200.1.p	XP_044318525.1	85.714	252	31	4	1	251	1	248	4.44e-108	322	88.1
Thint.06G0531200.1.p	XP_037482407.1	90.446	157	13	2	96	251	1	156	2.65e-76	238	92.99
Thint.06G0531200.1.p	EMS57208.1	83.036	112	19	0	1	112	1	112	1.06e-46	163	86.61
Thint.06G0531200.1.p	VAH36661.1	82.143	112	20	0	1	112	1	112	4.88e-46	162	85.71
Thint.06G0531200.1.p	EMS57208.1	90.323	62	6	0	191	252	106	167	2.7e-26	111	91.94
Thint.06G0531200.1.p	VAH36661.1	90.323	62	6	0	191	252	106	167	2.7e-26	111	91.94
Thint.06G0531200.1.p	VAH51969.1	82.258	62	11	0	191	252	107	168	2.32e-21	98.6	83.87
Thint.06G0531300.1.p	XP_037407923.1	100	114	0	0	1	114	1	114	1.48e-74	227	100
Thint.06G0531300.1.p	KAF7078060.1	100	114	0	0	1	114	1	114	3.16e-74	227	100
Thint.06G0531300.1.p	XP_037418873.1	99.123	114	1	0	1	114	1	114	3.65e-74	226	100
Thint.06G0531300.1.p	XP_037410169.1	99.123	114	1	0	1	114	1	114	3.73e-74	226	99.12
Thint.06G0531300.1.p	KAF6995912.1	100	114	0	0	1	114	1	114	4.61e-74	226	100
Thint.06G0531300.1.p	KAF8747962.1	100	114	0	0	1	114	1	114	4.92e-74	226	100
Thint.06G0531300.1.p	XP_039832999.1	99.123	114	1	0	1	114	1	114	5.48e-74	225	99.12
Thint.06G0531300.1.p	VAI32888.1	100	114	0	0	1	114	1	114	6.4e-74	226	100
Thint.06G0531300.1.p	VAH73320.1	100	114	0	0	1	114	1	114	6.77e-74	226	100
Thint.06G0531300.1.p	XP_037477423.1	98.246	114	2	0	1	114	93	206	1e-73	228	99.12
Thint.06G0531300.1.p	VAH88749.1	99.123	114	1	0	1	114	1	114	1.28e-73	225	100
Thint.06G0531300.1.p	XP_037417516.1	99.123	114	1	0	1	114	1	114	1.29e-73	224	99.12
Thint.06G0531300.1.p	XP_044343715.1	99.123	114	1	0	1	114	1	114	1.62e-73	224	99.12
Thint.06G0531300.1.p	RCU61534.1	99.123	114	1	0	1	114	1	114	1.65e-73	225	99.12
Thint.06G0531300.1.p	XP_037446112.1	98.246	114	2	0	1	114	1	114	1.89e-73	224	99.12
Thint.06G0531300.1.p	VAI92266.1	99.123	114	1	0	1	114	1	114	1.98e-73	224	99.12
Thint.06G0531300.1.p	XP_037455230.1	99.123	114	1	0	1	114	1	114	3e-73	223	99.12
Thint.06G0531300.1.p	VAI78265.1	99.123	114	1	0	1	114	1	114	3.47e-73	224	99.12
Thint.06G0531300.1.p	XP_044353196.1	99.123	114	1	0	1	114	1	114	4.97e-73	223	99.12
Thint.06G0531300.1.p	XP_044337747.1	98.246	114	2	0	1	114	1	114	4.97e-73	223	98.25
Thint.06G0531300.1.p	VAI43639.1	98.246	114	2	0	1	114	1	114	5.56e-73	223	99.12
Thint.06G0531300.1.p	VAI60896.1	98.246	114	2	0	1	114	1	114	8.16e-73	223	99.12
Thint.06G0531300.1.p	KAF7067071.1	98.246	114	2	0	1	114	1	114	8.82e-73	223	99.12
Thint.06G0531300.1.p	XP_044405106.1	97.368	114	3	0	1	114	1	114	8.9e-73	222	99.12
Thint.06G0531300.1.p	XP_037462371.1	98.246	114	2	0	1	114	1	114	9.71e-73	222	98.25
Thint.06G0531300.1.p	KAF7028180.1	98.246	114	2	0	1	114	1	114	1.32e-72	223	99.12
Thint.06G0531300.1.p	XP_044423626.1	98.246	114	2	0	1	114	1	114	1.54e-72	221	98.25
Thint.06G0531300.1.p	XP_040242064.2	98.246	114	2	0	1	114	29	142	1.6e-72	223	98.25
Thint.06G0531300.1.p	KAF7015826.1	98.246	114	2	0	1	114	1	114	2.22e-72	223	98.25
Thint.06G0531300.1.p	XP_044393599.1	98.246	114	2	0	1	114	1	114	2.79e-72	221	98.25
Thint.06G0531300.1.p	XP_037416364.1	98.246	114	2	0	1	114	1	114	2.98e-72	221	98.25
Thint.06G0531300.1.p	KAF7081449.1	97.368	114	3	0	1	114	1	114	3.51e-72	221	99.12
Thint.06G0531300.1.p	KAF7097081.1	98.246	114	2	0	1	114	1	114	4.72e-72	221	98.25
Thint.06G0531300.1.p	KAF6995910.1	97.368	114	3	0	1	114	1	114	5.97e-72	221	98.25
Thint.06G0531300.1.p	XP_044425539.1	97.368	114	3	0	1	114	93	206	1.28e-71	223	97.37
Thint.06G0531300.1.p	XP_040245652.2	96.491	114	4	0	1	114	1	114	1.4e-71	219	98.25
Thint.06G0531300.1.p	VAI35377.1	97.368	114	3	0	1	114	1	114	1.48e-71	220	98.25
Thint.06G0531300.1.p	XP_044416515.1	97.368	114	3	0	1	114	1	114	2.12e-71	219	97.37
Thint.06G0531300.1.p	KAF7072489.1	96.491	114	4	0	1	114	1	114	3.6e-71	219	98.25
Thint.06G0531300.1.p	XP_037441901.1	96.491	114	4	0	1	114	1	114	4.1e-71	218	98.25
Thint.06G0531300.1.p	XP_037441018.1	94.737	114	6	0	1	114	43	156	5.59e-71	219	97.37
Thint.06G0531300.1.p	KAF7048343.1	96.491	114	4	0	1	114	1	114	5.78e-71	219	96.49
Thint.06G0531300.1.p	KAF7063247.1	95.614	114	5	0	1	114	1	114	6.66e-71	219	97.37
Thint.06G0531300.1.p	XP_044964499.1	95.614	114	5	0	1	114	43	156	7.04e-71	219	96.49
Thint.06G0531300.1.p	XP_044428247.1	96.491	114	4	0	1	114	1	114	8.74e-71	217	96.49
Thint.06G0531300.1.p	KAF7093366.1	96.491	114	4	0	1	114	1	114	2.48e-70	218	96.49
Thint.06G0531300.1.p	AQL03709.1	94.737	114	6	0	1	114	1	114	3.49e-70	217	97.37
Thint.06G0531300.1.p	RCV33155.1	96.491	114	4	0	1	114	1	114	9.45e-70	215	96.49
Thint.06G0531300.1.p	XP_044377807.1	95.614	114	5	0	1	114	1	114	1.93e-69	214	95.61
Thint.06G0531300.1.p	XP_037416652.1	92.982	114	8	0	1	114	1	114	2.05e-67	209	94.74
Thint.06G0531300.1.p	RWV91271.1	92.982	114	8	0	1	114	1	114	2.28e-67	209	93.86
Thint.06G0531300.1.p	XP_044965986.1	91.228	114	10	0	1	114	38	151	2.8e-67	210	92.11
Thint.06G0531300.1.p	KAF7045249.1	93.86	114	6	1	1	114	1	113	3.52e-67	209	94.74
Thint.06G0531300.1.p	KAF7045251.1	92.982	114	7	1	1	114	1	113	6.95e-67	209	95.61
Thint.06G0531300.1.p	XP_009385754.1	92.105	114	9	0	1	114	1	114	3.83e-66	206	92.11
Thint.06G0531300.1.p	THU42080.1	92.105	114	9	0	1	114	1	114	5.72e-66	207	92.11
Thint.06G0531300.1.p	THU42083.1	92.105	114	9	0	1	114	1	114	1.18e-65	206	92.11
Thint.06G0531300.1.p	CAG1865722.1	92.035	113	9	0	1	113	1	113	4.81e-65	202	92.04
Thint.06G0531300.1.p	TVU10839.1	91.228	114	7	1	1	114	1	111	3.93e-64	201	92.98
Thint.06G0531300.1.p	VAH77073.1	92.727	110	8	0	1	110	1	110	2.33e-63	199	94.55
Thint.06G0531300.1.p	XP_044360234.1	100	101	0	0	1	101	1	101	5.51e-63	199	100
Thint.06G0531300.1.p	QFO90867.1	92.857	112	3	1	1	107	31	142	1.6e-62	201	92.86
Thint.06G0531300.1.p	AEX98099.1	100	98	0	0	1	98	31	128	1.93e-61	194	100
Thint.06G0531300.1.p	XP_027184400.1	97.98	99	2	0	1	99	31	129	8.47e-61	192	97.98
Thint.06G0531300.1.p	AUD38262.1	98.98	98	1	0	1	98	31	128	9.15e-61	192	98.98
Thint.06G0531300.1.p	XP_039833215.1	97	100	3	0	1	100	1	100	1.05e-60	195	98
Thint.06G0531300.1.p	AUD38316.1	97.959	98	2	0	1	98	31	128	2.27e-60	191	98.98
Thint.06G0531300.1.p	AUD38264.1	97.959	98	2	0	1	98	31	128	2.57e-60	191	98.98
Thint.06G0531300.1.p	XP_026396423.1	84.071	113	18	0	1	113	1	113	3.99e-60	191	90.27
Thint.06G0531300.1.p	AUD38282.1	97.959	98	2	0	1	98	31	128	4.49e-60	190	97.96
Thint.06G0531300.1.p	AFK47102.1	97.98	99	2	0	1	99	1	99	5.76e-60	189	97.98
Thint.06G0531300.1.p	KAG6621729.1	97.98	99	2	0	1	99	1	99	5.82e-60	189	97.98
Thint.06G0531300.1.p	XP_025884651.1	97.98	99	2	0	1	99	31	129	5.97e-60	190	97.98
Thint.06G0531300.1.p	AGL75419.1	98.98	98	1	0	1	98	29	126	6.04e-60	190	98.98
Thint.06G0531300.1.p	WP_131747037.1	97.98	99	2	0	1	99	37	135	6.35e-60	190	97.98
Thint.06G0531300.1.p	AUT20016.1	91.964	112	4	1	1	107	31	142	6.96e-60	196	92.86
Thint.06G0531300.1.p	AUD38280.1	97.959	98	2	0	1	98	31	128	7.19e-60	190	98.98
Thint.06G0531300.1.p	AKQ51058.1	98.98	98	1	0	1	98	31	128	8.12e-60	189	98.98
Thint.06G0531300.1.p	YP_010131794.1	91.964	112	4	1	1	107	1	112	8.43e-60	195	91.96
Thint.06G0531300.1.p	QOS02892.1	97	100	3	0	1	100	31	130	9.49e-60	196	98
[truncated: 3,501 more rows]

## Sheet: BLAST with wheat R genes
Query	Subject	% identity	alignment length	mismatches	gap opens	q. start	q. end	s. start	s. end	evalue	bit score
R-A1b_Tamyb10-A1_AUS1490	Thint.16G0007100.1.p	55.932	118	51	1	1	117	1	118	6.51e-43	151
R-B1b_Tamyb10-B1_Norin61	Thint.16G0007100.1.p	55.932	118	51	1	1	117	1	118	1.27e-42	150
R-D1b_Tamyb10-D1_ChineseSpring	Thint.16G0006900.1.p	54.054	111	50	1	1	110	1	111	1.83e-38	139
R-B1b_Tamyb10-B1_Norin61	Thint.16G0006900.1.p	54.054	111	50	1	1	110	1	111	1.98e-38	139
R-A1b_Tamyb10-A1_AUS1490	Thint.16G0006900.1.p	54.054	111	50	1	1	110	1	111	3.38e-38	139
R-D1b_Tamyb10-D1_ChineseSpring	Thint.16G0007100.1.p	50.365	137	65	2	1	134	1	137	7.66e-43	151
Query sequences were obtained from Himi et al., 2011, doi: 10.1007/s00122-011-1555-2
